# Supplementary material for: Immunometabolic reprogramming of Mycobacterium tuberculosis-responsive memory CD4+ T cell subsets is linked to long-term protective immunity
Source: Front Tuberc. Author manuscript; Available in PMC 2026 Jun 26. (PMC13299550; doi:10.3389/ftubr.2026.1783887)
Supplement: Table 1 [file NIHMS2185510-supplement-Table_1.xlsx]

## Sheet: FACS sort cell numbers
	Sample	T-SCM	T-CM	T-TM	T-EM
	N1 CD4 costim	87836	318320	96998	126463
	N1 CD4 stim	284502	389316	111634	158429
	N2 CD4 costim	39936	194893	72423	26168
	N2 CD4 stim	97758	267014	73340	28859
	N3 CD4 costim	57658	234083	6490	13210
	N3 CD4 stim	198274	248950	6863	13732
	N4 CD4 costim	160223	359291	31112	16055
	N4 CD4 stim	285486	445686	33132	16472
	N5 CD4 costim	16369	124498	14763	16424
	N5 CD4 stim	27283	141746	9870	13041
	N: donor number
	Cell numbers obtained after FACS-sorting, subjected for RNAseq analysis (Fig 1 and Fig 2)

## Sheet: IPA - input DEG lists (RNAseq)
© 2000-2026 QIAGEN. All rights reserved.
	T-SCM							T-CM							T-TM							T-EM
	Expr Log Ratio	ID	Symbol	Entrez Gene Name	Location	Type(s)		Expr Log Ratio	ID	Symbol	Entrez Gene Name	Location	Type(s)		Expr Log Ratio	ID	Symbol	Entrez Gene Name	Location	Type(s)		Expr Log Ratio	ID	Symbol	Entrez Gene Name	Location	Type(s)
	-0.544	ABCA7	ABCA7	ATP binding cassette subfamily A member 7	Plasma Membrane	transporter		-0.504	ABCA7	ABCA7	ATP binding cassette subfamily A member 7	Plasma Membrane	transporter		1.739	AANAT	AANAT	aralkylamine N-acetyltransferase	Cytoplasm	enzyme		0.474	AAGAB	AAGAB	alpha and gamma adaptin binding protein	Cytoplasm	other
	-0.494	ABCB10	ABCB10	ATP binding cassette subfamily B member 10	Cytoplasm	transporter		0.711	ABCC1	ABCC1	ATP binding cassette subfamily C member 1 (ABCC1 blood group)	Plasma Membrane	transporter		-0.565	ABCA7	ABCA7	ATP binding cassette subfamily A member 7	Plasma Membrane	transporter		-0.707	AAK1	AAK1	AP2 associated kinase 1	Cytoplasm	kinase
	-0.51	ABCB7	ABCB7	ATP binding cassette subfamily B member 7	Cytoplasm	transporter		0.401	ABCF1	ABCF1	ATP binding cassette subfamily F member 1	Cytoplasm	transporter		0.375	ABCC1	ABCC1	ATP binding cassette subfamily C member 1 (ABCC1 blood group)	Plasma Membrane	transporter		0.457	AAR2	AAR2	AAR2 splicing factor	Other	other
	0.442	ABCC1	ABCC1	ATP binding cassette subfamily C member 1 (ABCC1 blood group)	Plasma Membrane	transporter		-0.354	ABHD14B	ABHD14B	abhydrolase domain containing 14B	Cytoplasm	enzyme		0.515	ABCF1	ABCF1	ATP binding cassette subfamily F member 1	Cytoplasm	transporter		0.338	AARS1	AARS1	alanyl-tRNA synthetase 1	Cytoplasm	enzyme
	0.396	ABCF1	ABCF1	ATP binding cassette subfamily F member 1	Cytoplasm	transporter		0.417	ABHD3	ABHD3	abhydrolase domain containing 3, phospholipase	Plasma Membrane	enzyme		-0.549	ABHD14A	ABHD14A	abhydrolase domain containing 14A	Cytoplasm	enzyme		1.34	ABCA1	ABCA1	ATP binding cassette subfamily A member 1	Plasma Membrane	transporter
	0.415	ABHD13	ABHD13	abhydrolase domain containing 13	Other	peptidase		-0.375	ABI2	ABI2	abl interactor 2	Cytoplasm	other		-0.587	ABHD14B	ABHD14B	abhydrolase domain containing 14B	Cytoplasm	enzyme		-0.679	ABCA3	ABCA3	ATP binding cassette subfamily A member 3	Cytoplasm	transporter
	-0.461	ABI2	ABI2	abl interactor 2	Cytoplasm	other		-0.454	ABRACL	ABRACL	ABRA C-terminal like	Nucleus	other		0.911	ABI3	ABI3	ABI family member 3	Plasma Membrane	other		-0.833	ABCA7	ABCA7	ATP binding cassette subfamily A member 7	Plasma Membrane	transporter
	-0.355	ABR	ABR	ABR activator of RhoGEF and GTPase	Cytoplasm	other		0.542	ACAA2	ACAA2	acetyl-CoA acyltransferase 2	Cytoplasm	enzyme		-0.492	ACACB	ACACB	acetyl-CoA carboxylase beta	Cytoplasm	enzyme		-1.039	ABCB1	ABCB1	ATP binding cassette subfamily B member 1	Plasma Membrane	transporter
	-0.468	ABRACL	ABRACL	ABRA C-terminal like	Nucleus	other		-0.636	ACACB	ACACB	acetyl-CoA carboxylase beta	Cytoplasm	enzyme		0.355	ACADVL	ACADVL	acyl-CoA dehydrogenase very long chain	Cytoplasm	enzyme		0.684	ABCC1	ABCC1	ATP binding cassette subfamily C member 1 (ABCC1 blood group)	Plasma Membrane	transporter
	0.562	ACAA2	ACAA2	acetyl-CoA acyltransferase 2	Cytoplasm	enzyme		1.669	ACOT7	ACOT7	acyl-CoA thioesterase 7	Cytoplasm	enzyme		-1.277	ACKR3	ACKR3	atypical chemokine receptor 3	Plasma Membrane	G-protein coupled receptor		-1.15	ABCD2	ABCD2	ATP binding cassette subfamily D member 2	Cytoplasm	transporter
	-0.648	ACACB	ACACB	acetyl-CoA carboxylase beta	Cytoplasm	enzyme		0.631	ACSL1	ACSL1	acyl-CoA synthetase long chain family member 1	Cytoplasm	enzyme		0.911	ACOT7	ACOT7	acyl-CoA thioesterase 7	Cytoplasm	enzyme		0.722	ABCF1	ABCF1	ATP binding cassette subfamily F member 1	Cytoplasm	transporter
	-1.132	ACE	ACE	angiotensin I converting enzyme	Plasma Membrane	peptidase		-1.109	ACTN1	ACTN1	actinin alpha 1	Nucleus	transcription regulator		0.617	ACP2	ACP2	acid phosphatase 2, lysosomal	Cytoplasm	phosphatase		-0.534	ABHD14A	ABHD14A	abhydrolase domain containing 14A	Cytoplasm	enzyme
	1.891	ACOT7	ACOT7	acyl-CoA thioesterase 7	Cytoplasm	enzyme		0.352	ACTN4	ACTN4	actinin alpha 4	Cytoplasm	transcription regulator		-1.001	ACRBP	ACRBP	acrosin binding protein	Extracellular Space	other		-0.406	ABHD14B	ABHD14B	abhydrolase domain containing 14B	Cytoplasm	enzyme
	0.618	ACSL1	ACSL1	acyl-CoA synthetase long chain family member 1	Cytoplasm	enzyme		0.404	ACTR3	ACTR3	actin related protein 3	Plasma Membrane	other		-1.438	ACTN1	ACTN1	actinin alpha 1	Nucleus	transcription regulator		-0.394	ABR	ABR	ABR activator of RhoGEF and GTPase	Cytoplasm	other
	0.437	ACSL3	ACSL3	acyl-CoA synthetase long chain family member 3	Cytoplasm	enzyme		1.976	ADAM19	ADAM19	ADAM metallopeptidase domain 19	Plasma Membrane	peptidase		0.422	ACTN4	ACTN4	actinin alpha 4	Cytoplasm	transcription regulator		-0.451	ABTB1	ABTB1	ankyrin repeat and BTB domain containing 1	Cytoplasm	translation regulator
	0.631	ACSL5	ACSL5	acyl-CoA synthetase long chain family member 5	Cytoplasm	enzyme		-1.404	ADAM23	ADAM23	ADAM metallopeptidase domain 23	Plasma Membrane	peptidase		0.704	ACVR2A	ACVR2A	activin A receptor type 2A	Plasma Membrane	kinase		0.559	ACAA2	ACAA2	acetyl-CoA acyltransferase 2	Cytoplasm	enzyme
	0.857	ACTA2	ACTA2	actin alpha 2, smooth muscle	Cytoplasm	other		0.482	ADAR	ADAR	adenosine deaminase RNA specific	Nucleus	enzyme		1.581	ADAM19	ADAM19	ADAM metallopeptidase domain 19	Plasma Membrane	peptidase		-0.646	ACACB	ACACB	acetyl-CoA carboxylase beta	Cytoplasm	enzyme
	0.35	ACTR3	ACTR3	actin related protein 3	Plasma Membrane	other		-0.766	ADD3	ADD3	adducin 3	Cytoplasm	other		-2.016	ADAM23	ADAM23	ADAM metallopeptidase domain 23	Plasma Membrane	peptidase		-0.419	ACADSB	ACADSB	acyl-CoA dehydrogenase short/branched chain	Cytoplasm	enzyme
	1.599	ACTR3C	ACTR3C	actin related protein 3C	Cytoplasm	other		-0.445	ADI1	ADI1	acireductone dioxygenase 1	Nucleus	enzyme		0.599	ADAM8	ADAM8	ADAM metallopeptidase domain 8	Plasma Membrane	peptidase		-0.417	ACAP2	ACAP2	ArfGAP with coiled-coil, ankyrin repeat and PH domains 2	Nucleus	other
	0.669	ACVR1C	ACVR1C	activin A receptor type 1C	Plasma Membrane	kinase		-1.118	ADIRF-AS1	ADIRF-AS1	ADIRF antisense RNA 1	Other	other		0.461	ADAR	ADAR	adenosine deaminase RNA specific	Nucleus	enzyme		-1.114	ACER2	ACER2	alkaline ceramidase 2	Cytoplasm	enzyme
	-0.424	ADAM15	ADAM15	ADAM metallopeptidase domain 15	Plasma Membrane	peptidase		-1.363	ADM	ADM	adrenomedullin	Extracellular Space	other		-0.838	ADD3	ADD3	adducin 3	Cytoplasm	other		0.434	ACO2	ACO2	aconitase 2	Cytoplasm	enzyme
	1.547	ADAM19	ADAM19	ADAM metallopeptidase domain 19	Plasma Membrane	peptidase		-0.851	ADORA2A-AS1	ADORA2A-AS1	ADORA2A antisense RNA 1	Other	other		1.161	ADGRE1	ADGRE1	adhesion G protein-coupled receptor E1	Plasma Membrane	G-protein coupled receptor		1.125	ACOT7	ACOT7	acyl-CoA thioesterase 7	Cytoplasm	enzyme
	0.596	ADAR	ADAR	adenosine deaminase RNA specific	Nucleus	enzyme		1.147	AFAP1	AFAP1	actin filament associated protein 1	Cytoplasm	other		-0.44	ADI1	ADI1	acireductone dioxygenase 1	Nucleus	enzyme		0.586	ACP2	ACP2	acid phosphatase 2, lysosomal	Cytoplasm	phosphatase
	-0.532	ADARB1	ADARB1	adenosine deaminase RNA specific B1	Nucleus	enzyme		0.698	AFDN	AFDN	afadin, adherens junction formation factor	Nucleus	other		-1.469	ADIRF	ADIRF	adipogenesis regulatory factor	Nucleus	other		0.618	ACP5	ACP5	acid phosphatase 5, tartrate resistant	Cytoplasm	phosphatase
	-0.748	ADCY7	ADCY7	adenylate cyclase 7	Plasma Membrane	enzyme		0.322	AGPAT3	AGPAT3	1-acylglycerol-3-phosphate O-acyltransferase 3	Cytoplasm	enzyme		-1.42	ADIRF-AS1	ADIRF-AS1	ADIRF antisense RNA 1	Other	other		-0.573	ACP6	ACP6	acid phosphatase 6, lysophosphatidic	Cytoplasm	phosphatase
	-0.208	ADD1	ADD1	adducin 1	Cytoplasm	other		1.165	AGRN	AGRN	agrin	Plasma Membrane	other		0.608	ADK	ADK	adenosine kinase	Nucleus	kinase		-0.869	ACRBP	ACRBP	acrosin binding protein	Extracellular Space	other
	-0.767	ADD3	ADD3	adducin 3	Cytoplasm	other		1.103	AHRR	AHRR	aryl hydrocarbon receptor repressor	Nucleus	transcription regulator		-0.765	ADORA2A-AS1	ADORA2A-AS1	ADORA2A antisense RNA 1	Other	other		0.605	ACSBG1	ACSBG1	acyl-CoA synthetase bubblegum family member 1	Cytoplasm	enzyme
	-1.089	ADIRF-AS1	ADIRF-AS1	ADIRF antisense RNA 1	Other	other		-0.823	AKAP7	AKAP7	A-kinase anchoring protein 7	Plasma Membrane	other		1.174	AFAP1	AFAP1	actin filament associated protein 1	Cytoplasm	other		-0.634	ACSF2	ACSF2	acyl-CoA synthetase family member 2	Cytoplasm	enzyme
	-0.948	ADORA2A-AS1	ADORA2A-AS1	ADORA2A antisense RNA 1	Other	other		0.668	AKR1A1	AKR1A1	aldo-keto reductase family 1 member A1	Cytoplasm	enzyme		1.396	AFAP1-AS1	AFAP1-AS1	AFAP1 antisense RNA 1	Other	other		1.055	ACSS2	ACSS2	acyl-CoA synthetase short chain family member 2	Cytoplasm	enzyme
	-1.405	AFAP1L2	AFAP1L2	actin filament associated protein 1 like 2	Cytoplasm	other		0.225	AKT1	AKT1	AKT serine/threonine kinase 1	Cytoplasm	kinase		0.474	AFF1	AFF1	ALF transcription elongation factor 1	Nucleus	transcription regulator		-1.382	ACTN3	ACTN3	actinin alpha 3	Plasma Membrane	other
	0.494	AFF1	AFF1	ALF transcription elongation factor 1	Nucleus	transcription regulator		-0.465	AKTIP	AKTIP	AKT interacting protein	Cytoplasm	other		0.577	SPATA5L1	AFG2B	AAA ATPase AFG2B	Cytoplasm	other		0.433	ACTR3	ACTR3	actin related protein 3	Plasma Membrane	other
	-0.386	AFTPH	AFTPH	aftiphilin	Cytoplasm	other		1.218	ALPK1	ALPK1	alpha kinase 1	Cytoplasm	kinase		-1.001	AGMAT	AGMAT	agmatinase (putative)	Cytoplasm	enzyme		-0.882	ADA2	ADA2	adenosine deaminase 2	Extracellular Space	other
	-0.522	AGAP3	AGAP3	ArfGAP with GTPase domain, ankyrin repeat and PH domain 3	Nucleus	transcription regulator		0.471	ALYREF	ALYREF	Aly/REF export factor	Nucleus	transcription regulator		0.371	AGPAT3	AGPAT3	1-acylglycerol-3-phosphate O-acyltransferase 3	Cytoplasm	enzyme		-0.282	ADAM17	ADAM17	ADAM metallopeptidase domain 17	Plasma Membrane	peptidase
	-0.44	AGFG2	AGFG2	ArfGAP with FG repeats 2	Other	other		-0.913	AMIGO1	AMIGO1	adhesion molecule with Ig like domain 1	Plasma Membrane	other		1.473	AGRN	AGRN	agrin	Plasma Membrane	other		1.622	ADAM19	ADAM19	ADAM metallopeptidase domain 19	Plasma Membrane	peptidase
	0.322	AGPAT3	AGPAT3	1-acylglycerol-3-phosphate O-acyltransferase 3	Cytoplasm	enzyme		-0.811	AMPD2	AMPD2	adenosine monophosphate deaminase 2	Cytoplasm	enzyme		-0.44	AHCYL2	AHCYL2	adenosylhomocysteinase like 2	Other	enzyme		-1.562	ADAM23	ADAM23	ADAM metallopeptidase domain 23	Plasma Membrane	peptidase
	0.841	AGRN	AGRN	agrin	Plasma Membrane	other		-0.436	AMY2B	AMY2B	amylase alpha 2B	Extracellular Space	enzyme		-0.929	AKAP5	AKAP5	A-kinase anchoring protein 5	Plasma Membrane	other		0.489	ADAR	ADAR	adenosine deaminase RNA specific	Nucleus	enzyme
	-1.478	AHNAK	AHNAK	AHNAK nucleoprotein	Nucleus	other		0.446	ANGPTL6	ANGPTL6	angiopoietin like 6	Extracellular Space	other		-1.063	AKAP7	AKAP7	A-kinase anchoring protein 7	Plasma Membrane	other		-0.622	ADCY10P1	ADCY10P1	ADCY10 pseudogene 1	Other	other
	1.056	AHR	AHR	aryl hydrocarbon receptor	Nucleus	ligand-dependent nuclear receptor		-1.187	ANK1	ANK1	ankyrin 1	Plasma Membrane	other		-0.371	AKTIP	AKTIP	AKT interacting protein	Cytoplasm	other		-0.54	ADCY7	ADCY7	adenylate cyclase 7	Plasma Membrane	enzyme
	1.511	AHRR	AHRR	aryl hydrocarbon receptor repressor	Nucleus	transcription regulator		0.922	ANK3	ANK3	ankyrin 3	Plasma Membrane	other		-0.616	ALDH3A2	ALDH3A2	aldehyde dehydrogenase 3 family member A2	Cytoplasm	enzyme		-0.889	ADD3	ADD3	adducin 3	Cytoplasm	other
	-1.405	AK5	AK5	adenylate kinase 5	Cytoplasm	kinase		2.008	ANK3-DT	ANK3-DT		Other	other		-0.963	ALDH5A1	ALDH5A1	aldehyde dehydrogenase 5 family member A1	Cytoplasm	enzyme		-1.461	ADGRB2	ADGRB2	adhesion G protein-coupled receptor B2	Plasma Membrane	G-protein coupled receptor
	0.611	AKR1A1	AKR1A1	aldo-keto reductase family 1 member A1	Cytoplasm	enzyme		-0.384	ANKMY1	ANKMY1	ankyrin repeat and MYND domain containing 1	Other	other		0.874	ALPK1	ALPK1	alpha kinase 1	Cytoplasm	kinase		1.375	ADGRE1	ADGRE1	adhesion G protein-coupled receptor E1	Plasma Membrane	G-protein coupled receptor
	-0.438	AKT3	AKT3	AKT serine/threonine kinase 3	Cytoplasm	kinase		-0.438	ANKZF1	ANKZF1	ankyrin repeat and zinc finger peptidyl tRNA hydrolase 1	Nucleus	transcription regulator		-1.349	AMIGO1	AMIGO1	adhesion molecule with Ig like domain 1	Plasma Membrane	other		-0.667	ADHFE1	ADHFE1	alcohol dehydrogenase iron containing 1	Cytoplasm	enzyme
	-0.53	AKTIP	AKTIP	AKT interacting protein	Cytoplasm	other		-0.628	ANO8	ANO8	anoctamin 8	Plasma Membrane	ion channel		-0.701	AMPD2	AMPD2	adenosine monophosphate deaminase 2	Cytoplasm	enzyme		-0.466	ADI1	ADI1	acireductone dioxygenase 1	Nucleus	enzyme
	-0.297	ALAD	ALAD	aminolevulinate dehydratase	Cytoplasm	enzyme		-0.432	ANP32B	ANP32B	acidic nuclear phosphoprotein 32 family member B	Nucleus	other		-0.399	AMY2B	AMY2B	amylase alpha 2B	Extracellular Space	enzyme		-1.34	ADIRF-AS1	ADIRF-AS1	ADIRF antisense RNA 1	Other	other
	0.367	ALDH16A1	ALDH16A1	aldehyde dehydrogenase 16 family member A1	Cytoplasm	enzyme		-0.237	ANXA11	ANXA11	annexin A11	Nucleus	other		0.484	ANGPTL6	ANGPTL6	angiopoietin like 6	Extracellular Space	other		0.94	ADK	ADK	adenosine kinase	Nucleus	kinase
	0.783	ALDH1B1	ALDH1B1	aldehyde dehydrogenase 1 family member B1	Cytoplasm	enzyme		-0.455	ANXA6	ANXA6	annexin A6	Plasma Membrane	ion channel		-1.286	ANK1	ANK1	ankyrin 1	Plasma Membrane	other		0.954	ADPRH	ADPRH	ADP-ribosylarginine hydrolase	Extracellular Space	enzyme
	-0.44	ALDOA	ALDOA	aldolase, fructose-bisphosphate A	Cytoplasm	enzyme		-0.857	ANXA9	ANXA9	annexin A9	Plasma Membrane	transmembrane receptor		1.163	ANK3	ANK3	ankyrin 3	Plasma Membrane	other		-1.46	ADPRHL1	ADPRHL1	ADP-ribosylhydrolase like 1	Other	enzyme
	1.935	ALPK1	ALPK1	alpha kinase 1	Cytoplasm	kinase		0.266	AP1B1	AP1B1	adaptor related protein complex 1 subunit beta 1	Cytoplasm	other		1.685	ANK3-DT	ANK3-DT		Other	other		0.444	ADRM1	ADRM1	ADRM1 26S proteasome ubiquitin receptor	Plasma Membrane	other
	-0.879	ALS2CL	ALS2CL	ALS2 C-terminal like	Cytoplasm	other		0.895	AP3M2	AP3M2	adaptor related protein complex 3 subunit mu 2	Cytoplasm	transporter		-0.356	ANKMY1	ANKMY1	ankyrin repeat and MYND domain containing 1	Other	other		0.757	AFAP1	AFAP1	actin filament associated protein 1	Cytoplasm	other
	-0.403	AMDHD2	AMDHD2	amidohydrolase domain containing 2	Cytoplasm	enzyme		-0.61	APBB1IP	APBB1IP	amyloid beta precursor protein binding family B member 1 interacting protein	Cytoplasm	other		-0.747	ANKRD26	ANKRD26	ankyrin repeat domain containing 26	Other	transcription regulator		0.305	AFG3L2	AFG3L2	AFG3 like matrix AAA peptidase subunit 2	Cytoplasm	peptidase
	-0.785	AMPD2	AMPD2	adenosine monophosphate deaminase 2	Cytoplasm	enzyme		1.584	APOL1	APOL1	apolipoprotein L1	Extracellular Space	transporter		-0.431	ANKZF1	ANKZF1	ankyrin repeat and zinc finger peptidyl tRNA hydrolase 1	Nucleus	transcription regulator		-0.446	AGAP3	AGAP3	ArfGAP with GTPase domain, ankyrin repeat and PH domain 3	Nucleus	transcription regulator
	-0.365	AMY2B	AMY2B	amylase alpha 2B	Extracellular Space	enzyme		1.316	APOL2	APOL2	apolipoprotein L2	Cytoplasm	other		-0.795	ANO8	ANO8	anoctamin 8	Plasma Membrane	ion channel		-0.785	AGER	AGER	advanced glycosylation end-product specific receptor	Plasma Membrane	transmembrane receptor
	-1.518	ANK1	ANK1	ankyrin 1	Plasma Membrane	other		0.631	APOL3	APOL3	apolipoprotein L3	Cytoplasm	transporter		-0.624	ANP32B	ANP32B	acidic nuclear phosphoprotein 32 family member B	Nucleus	other		-0.439	AGL	AGL	amylo-alpha-1,6-glucosidase and 4-alpha-glucanotransferase	Cytoplasm	enzyme
	0.828	ANK3	ANK3	ankyrin 3	Plasma Membrane	other		1.07	APOL6	APOL6	apolipoprotein L6	Extracellular Space	transporter		-0.265	ANXA11	ANXA11	annexin A11	Nucleus	other		-0.464	AGO3	AGO3	argonaute RISC catalytic component 3	Cytoplasm	translation regulator
	2.124	ANK3-DT	ANK3-DT		Other	other		-1.394	AQP3	AQP3	aquaporin 3 (Gill blood group)	Plasma Membrane	transporter		0.75	AP3M2	AP3M2	adaptor related protein complex 3 subunit mu 2	Cytoplasm	transporter		0.965	AGRN	AGRN	agrin	Plasma Membrane	other
	-0.558	ANKH	ANKH	ANKH inorganic pyrophosphate transport regulator	Plasma Membrane	transporter		-0.795	ARAP3	ARAP3	ArfGAP with RhoGAP domain, ankyrin repeat and PH domain 3	Cytoplasm	other		-0.452	APBB1IP	APBB1IP	amyloid beta precursor protein binding family B member 1 interacting protein	Cytoplasm	other		0.702	AHCY	AHCY	adenosylhomocysteinase	Cytoplasm	enzyme
	-1.118	ANKRD44-AS1	ANKRD44-AS1	ANKRD44 antisense RNA 1	Other	other		1.658	AREG	AREG	amphiregulin	Extracellular Space	growth factor		0.767	APOBEC3F	APOBEC3F	apolipoprotein B mRNA editing enzyme catalytic subunit 3F	Cytoplasm	enzyme		-1.037	AHNAK	AHNAK	AHNAK nucleoprotein	Nucleus	other
	-0.623	ANKS1B	ANKS1B	ankyrin repeat and sterile alpha motif domain containing 1B	Nucleus	other		-0.432	ARHGAP12	ARHGAP12	Rho GTPase activating protein 12	Cytoplasm	other		1.078	APOBEC3G	APOBEC3G	apolipoprotein B mRNA editing enzyme catalytic subunit 3G	Nucleus	enzyme		0.463	AHSA1	AHSA1	activator of HSP90 ATPase activity 1	Cytoplasm	other
	-0.676	ANKZF1	ANKZF1	ankyrin repeat and zinc finger peptidyl tRNA hydrolase 1	Nucleus	transcription regulator		0.991	ARHGAP31	ARHGAP31	Rho GTPase activating protein 31	Cytoplasm	other		1.213	APOL1	APOL1	apolipoprotein L1	Extracellular Space	transporter		-0.476	AHSA2P	AHSA2P	activator of HSP90 ATPase homolog 2, pseudogene	Other	other
	-0.61	ANO6	ANO6	anoctamin 6	Plasma Membrane	ion channel		-0.229	ARHGAP45	ARHGAP45	Rho GTPase activating protein 45	Cytoplasm	transporter		1.336	APOL2	APOL2	apolipoprotein L2	Cytoplasm	other		-0.61	AIFM2	AIFM2	AIF family member 2	Cytoplasm	enzyme
	-0.538	ANO8	ANO8	anoctamin 8	Plasma Membrane	ion channel		-0.513	ARHGAP9	ARHGAP9	Rho GTPase activating protein 9	Cytoplasm	other		0.591	APOL3	APOL3	apolipoprotein L3	Cytoplasm	transporter		-1.84	AIRE	AIRE	autoimmune regulator	Nucleus	transcription regulator
	-0.44	ANP32B	ANP32B	acidic nuclear phosphoprotein 32 family member B	Nucleus	other		0.325	ARHGDIA	ARHGDIA	Rho GDP dissociation inhibitor alpha	Cytoplasm	other		0.983	APOL6	APOL6	apolipoprotein L6	Extracellular Space	transporter		-0.709	AK1	AK1	adenylate kinase 1	Cytoplasm	kinase
	-0.812	ANTXR2	ANTXR2	ANTXR cell adhesion molecule 2	Plasma Membrane	transmembrane receptor		-0.291	ARHGDIB	ARHGDIB	Rho GDP dissociation inhibitor beta	Cytoplasm	enzyme		-1.423	AQP3	AQP3	aquaporin 3 (Gill blood group)	Plasma Membrane	transporter		0.384	AK2	AK2	adenylate kinase 2	Cytoplasm	kinase
	-0.803	ANXA1	ANXA1	annexin A1	Plasma Membrane	other		-0.782	ARHGEF18	ARHGEF18	Rho/Rac guanine nucleotide exchange factor 18	Cytoplasm	other		-0.819	ARAP3	ARAP3	ArfGAP with RhoGAP domain, ankyrin repeat and PH domain 3	Cytoplasm	other		-0.948	AKAP5	AKAP5	A-kinase anchoring protein 5	Plasma Membrane	other
	-0.297	ANXA11	ANXA11	annexin A11	Nucleus	other		1.613	ARID5A	ARID5A	AT-rich interaction domain 5A	Nucleus	transcription regulator		1.428	AREG	AREG	amphiregulin	Extracellular Space	growth factor		0.939	AKR1A1	AKR1A1	aldo-keto reductase family 1 member A1	Cytoplasm	enzyme
	-1.085	ANXA2	ANXA2	annexin A2	Plasma Membrane	other		0.38	ARPC1B	ARPC1B	actin related protein 2/3 complex subunit 1B	Cytoplasm	other		0.321	ARFGAP3	ARFGAP3	ARF GTPase activating protein 3	Cytoplasm	transporter		-0.433	AKT3	AKT3	AKT serine/threonine kinase 3	Cytoplasm	kinase
	-0.877	ANXA2P2	ANXA2P2	annexin A2 pseudogene 2	Cytoplasm	other		0.476	ARPC5L	ARPC5L	actin related protein 2/3 complex subunit 5 like	Cytoplasm	other		0.305	ARFRP1	ARFRP1	ARF related protein 1	Cytoplasm	enzyme		-0.655	AKTIP	AKTIP	AKT interacting protein	Cytoplasm	other
	0.491	ANXA2R	ANXA2R	annexin A2 receptor	Plasma Membrane	other		-0.456	ARRB2	ARRB2	arrestin beta 2	Cytoplasm	other		-0.54	ARHGAP12	ARHGAP12	Rho GTPase activating protein 12	Cytoplasm	other		0.501	ALDH18A1	ALDH18A1	aldehyde dehydrogenase 18 family member A1	Cytoplasm	kinase
	-0.773	ANXA6	ANXA6	annexin A6	Plasma Membrane	ion channel		0.884	ARSB	ARSB	arylsulfatase B	Cytoplasm	enzyme		0.775	ARHGAP31	ARHGAP31	Rho GTPase activating protein 31	Cytoplasm	other		0.736	ALDH1B1	ALDH1B1	aldehyde dehydrogenase 1 family member B1	Cytoplasm	enzyme
	-1.154	ANXA9	ANXA9	annexin A9	Plasma Membrane	transmembrane receptor		-0.303	ASAH1	ASAH1	N-acylsphingosine amidohydrolase 1	Cytoplasm	enzyme		-0.335	ARHGAP9	ARHGAP9	Rho GTPase activating protein 9	Cytoplasm	other		-1.286	ALDH3B1	ALDH3B1	aldehyde dehydrogenase 3 family member B1	Cytoplasm	enzyme
	0.345	AP1B1	AP1B1	adaptor related protein complex 1 subunit beta 1	Cytoplasm	other		0.43	ASCC3	ASCC3	activating signal cointegrator 1 complex subunit 3	Cytoplasm	enzyme		-0.35	ARHGDIB	ARHGDIB	Rho GDP dissociation inhibitor beta	Cytoplasm	enzyme		-1.237	ALG1L13P	ALG1L13P		Other	other
	1.417	AP1S3	AP1S3	adaptor related protein complex 1 subunit sigma 3	Cytoplasm	transporter		1.626	ATF3	ATF3	activating transcription factor 3	Nucleus	transcription regulator		-0.741	ARHGEF11	ARHGEF11	Rho guanine nucleotide exchange factor 11	Cytoplasm	other		0.555	ALG8	ALG8	ALG8 alpha-1,3-glucosyltransferase	Cytoplasm	enzyme
	0.498	AP3M2	AP3M2	adaptor related protein complex 3 subunit mu 2	Cytoplasm	transporter		-0.272	ATG9A	ATG9A	autophagy related 9A	Cytoplasm	transporter		-0.994	ARHGEF18	ARHGEF18	Rho/Rac guanine nucleotide exchange factor 18	Cytoplasm	other		-0.638	ALOX12	ALOX12	arachidonate 12-lipoxygenase, 12S type	Cytoplasm	enzyme
	-0.305	AP4B1	AP4B1	adaptor related protein complex 4 subunit beta 1	Cytoplasm	other		-0.759	ATM	ATM	ATM serine/threonine kinase	Nucleus	kinase		-1.639	ARHGEF18	ARHGEF18	Rho/Rac guanine nucleotide exchange factor 18	Cytoplasm	other		0.901	ALPK1	ALPK1	alpha kinase 1	Cytoplasm	kinase
	-0.864	APBB1IP	APBB1IP	amyloid beta precursor protein binding family B member 1 interacting protein	Cytoplasm	other		0.46	ATP1B3	ATP1B3	ATPase Na+/K+ transporting subunit beta 3	Plasma Membrane	transporter		1.57	ARID5A	ARID5A	AT-rich interaction domain 5A	Nucleus	transcription regulator		0.517	ALYREF	ALYREF	Aly/REF export factor	Nucleus	transcription regulator
	-1.429	APOBR	APOBR	apolipoprotein B receptor	Plasma Membrane	transmembrane receptor		-0.75	ATP2B1	ATP2B1	ATPase plasma membrane Ca2+ transporting 1	Plasma Membrane	transporter		0.367	ARL6IP5	ARL6IP5	ARF like GTPase 6 interacting protein 5	Cytoplasm	other		-0.944	AMIGO1	AMIGO1	adhesion molecule with Ig like domain 1	Plasma Membrane	other
	2.255	APOL1	APOL1	apolipoprotein L1	Extracellular Space	transporter		-0.597	ATP8B2	ATP8B2	ATPase phospholipid transporting 8B2	Plasma Membrane	transporter		0.317	ARPC1B	ARPC1B	actin related protein 2/3 complex subunit 1B	Cytoplasm	other		-0.429	AMMECR1	AMMECR1	AMMECR nuclear protein 1	Nucleus	other
	1.716	APOL2	APOL2	apolipoprotein L2	Cytoplasm	other		0.375	B2M	B2M	beta-2-microglobulin	Plasma Membrane	transmembrane receptor		0.713	ARSB	ARSB	arylsulfatase B	Cytoplasm	enzyme		-1.01	AMPD2	AMPD2	adenosine monophosphate deaminase 2	Cytoplasm	enzyme
	1.202	APOL3	APOL3	apolipoprotein L3	Cytoplasm	transporter		-0.939	B3GALT2	B3GALT2	beta-1,3-galactosyltransferase 2	Cytoplasm	enzyme		-0.425	ASAH1	ASAH1	N-acylsphingosine amidohydrolase 1	Cytoplasm	enzyme		-0.801	AMT	AMT	aminomethyltransferase	Cytoplasm	enzyme
	1.59	APOL6	APOL6	apolipoprotein L6	Extracellular Space	transporter		0.725	B3GALT6	B3GALT6	beta-1,3-galactosyltransferase 6	Cytoplasm	enzyme		-1.298	ASAP3	ASAP3	ArfGAP with SH3 domain, ankyrin repeat and PH domain 3	Plasma Membrane	other		-0.715	AMY2B	AMY2B	amylase alpha 2B	Extracellular Space	enzyme
	-0.698	APOLD1	APOLD1	apolipoprotein L domain containing 1	Cytoplasm	other		0.896	B4GALT5	B4GALT5	beta-1,4-galactosyltransferase 5	Cytoplasm	enzyme		0.479	ASCC1	ASCC1	activating signal cointegrator 1 complex subunit 1	Nucleus	transcription regulator		-0.318	ANAPC4	ANAPC4	anaphase promoting complex subunit 4	Nucleus	enzyme
	-1.274	AQP3	AQP3	aquaporin 3 (Gill blood group)	Plasma Membrane	transporter		1.156	C17orf49	BACC1	BPTF associated chromatin complex component 1	Nucleus	other		0.417	ASCC3	ASCC3	activating signal cointegrator 1 complex subunit 3	Cytoplasm	enzyme		-0.306	ANAPC5	ANAPC5	anaphase promoting complex subunit 5	Nucleus	other
	-1.248	ARAP3	ARAP3	ArfGAP with RhoGAP domain, ankyrin repeat and PH domain 3	Cytoplasm	other		-0.584	BACE1	BACE1	beta-secretase 1	Cytoplasm	peptidase		0.497	ASMTL	ASMTL	acetylserotonin O-methyltransferase like	Cytoplasm	enzyme		-0.335	ANGEL2	ANGEL2	angel homolog 2	Nucleus	enzyme
	1.08	FAM172BP	ARB2BP	ARB2 family member B, pseudogene	Other	other		0.685	BAK1	BAK1	BCL2 antagonist/killer 1	Cytoplasm	transporter		1.757	ATF3	ATF3	activating transcription factor 3	Nucleus	transcription regulator		0.428	ANGPTL6	ANGPTL6	angiopoietin like 6	Extracellular Space	other
	1.198	AREG	AREG	amphiregulin	Extracellular Space	growth factor		1.63	BATF	BATF	basic leucine zipper ATF-like transcription factor	Nucleus	transcription regulator		0.66	ATF5	ATF5	activating transcription factor 5	Nucleus	transcription regulator		0.977	ANK3	ANK3	ankyrin 3	Plasma Membrane	other
	-0.378	ARGLU1	ARGLU1	arginine and glutamate rich 1	Nucleus	transcription regulator		3.507	BATF3	BATF3	basic leucine zipper ATF-like transcription factor 3	Nucleus	transcription regulator		-0.554	ATM	ATM	ATM serine/threonine kinase	Nucleus	kinase		1.592	ANK3-DT	ANK3-DT		Other	other
	-0.522	ARHGAP12	ARHGAP12	Rho GTPase activating protein 12	Cytoplasm	other		0.473	BAZ1A	BAZ1A	bromodomain adjacent to zinc finger domain 1A	Nucleus	other		-0.596	ATP2B1	ATP2B1	ATPase plasma membrane Ca2+ transporting 1	Plasma Membrane	transporter		-0.412	ANKDD1A	ANKDD1A	ankyrin repeat and death domain containing 1A	Other	other
	-0.979	ARHGAP21	ARHGAP21	Rho GTPase activating protein 21	Cytoplasm	other		1.141	BCL2A1	BCL2A1	BCL2 related protein A1	Cytoplasm	other		0.535	ATP5MD	ATP5MK	ATP synthase membrane subunit k	Cytoplasm	other		-0.543	ANKMY1	ANKMY1	ankyrin repeat and MYND domain containing 1	Other	other
	0.296	ARHGAP27	ARHGAP27	Rho GTPase activating protein 27	Cytoplasm	other		1.101	BCL2L1	BCL2L1	BCL2 like 1	Cytoplasm	other		0.566	ATP6V1C2	ATP6V1C2	ATPase H+ transporting V1 subunit C2	Cytoplasm	transporter		-0.415	ANKMY2	ANKMY2	ankyrin repeat and MYND domain containing 2	Plasma Membrane	other
	-0.371	ARHGAP30	ARHGAP30	Rho GTPase activating protein 30	Cytoplasm	other		-0.774	BCL2L2	BCL2L2	BCL2 like 2	Cytoplasm	other		-0.783	ATP6V1G2	ATP6V1G2	ATPase H+ transporting V1 subunit G2	Cytoplasm	transporter		-0.52	ANKRA2	ANKRA2	ankyrin repeat family A member 2	Cytoplasm	transcription regulator
	0.878	ARHGAP31	ARHGAP31	Rho GTPase activating protein 31	Cytoplasm	other		1.195	BCL3	BCL3	BCL3 transcription coactivator	Nucleus	transcription regulator		-0.646	ATP8B2	ATP8B2	ATPase phospholipid transporting 8B2	Plasma Membrane	transporter		-0.288	ANKRD11	ANKRD11	ankyrin repeat domain containing 11	Nucleus	other
	-0.262	ARHGAP45	ARHGAP45	Rho GTPase activating protein 45	Cytoplasm	transporter		1.07	BCL6	BCL6	BCL6 transcription repressor	Nucleus	transcription regulator		2.364	ATP8B4	ATP8B4	ATPase phospholipid transporting 8B4 (putative)	Plasma Membrane	transporter		-0.428	ANKRD13D	ANKRD13D	ankyrin repeat domain 13D	Plasma Membrane	other
	-0.877	ARHGAP9	ARHGAP9	Rho GTPase activating protein 9	Cytoplasm	other		0.597	BCOR	BCOR	BCL6 corepressor	Nucleus	transcription regulator		0.4	B2M	B2M	beta-2-microglobulin	Plasma Membrane	transmembrane receptor		-0.758	ANKRD28	ANKRD28	ankyrin repeat domain 28	Cytoplasm	other
	-0.469	ARHGDIB	ARHGDIB	Rho GDP dissociation inhibitor beta	Cytoplasm	enzyme		0.934	BHLHE40	BHLHE40	basic helix-loop-helix family member e40	Nucleus	transcription regulator		-1.333	B3GALT2	B3GALT2	beta-1,3-galactosyltransferase 2	Cytoplasm	enzyme		-1.533	ANKRD34A	ANKRD34A	ankyrin repeat domain 34A	Cytoplasm	other
	-0.56	ARHGEF1	ARHGEF1	Rho guanine nucleotide exchange factor 1	Cytoplasm	other		0.779	BHLHE40-AS1	BHLHE40-AS1	BHLHE40 antisense RNA 1	Other	other		-0.327	B4GALT3	B4GALT3	beta-1,4-galactosyltransferase 3	Cytoplasm	enzyme		-0.61	ANKRD36	ANKRD36	ankyrin repeat domain 36	Other	other
	-0.843	ARHGEF18	ARHGEF18	Rho/Rac guanine nucleotide exchange factor 18	Cytoplasm	other		-0.335	BIN1	BIN1	bridging integrator 1	Nucleus	other		1.054	B4GALT5	B4GALT5	beta-1,4-galactosyltransferase 5	Cytoplasm	enzyme		-0.382	ANKRD44	ANKRD44	ankyrin repeat domain 44	Other	other
	-0.534	ARHGEF7	ARHGEF7	Rho guanine nucleotide exchange factor 7	Cytoplasm	other		-0.321	BIN2	BIN2	bridging integrator 2	Plasma Membrane	other		-0.715	B4GAT1	B4GAT1	beta-1,4-glucuronyltransferase 1	Cytoplasm	enzyme		-1.556	ANKRD44-AS1	ANKRD44-AS1	ANKRD44 antisense RNA 1	Other	other
	1.456	ARID5A	ARID5A	AT-rich interaction domain 5A	Nucleus	transcription regulator		0.764	BIRC3	BIRC3	baculoviral IAP repeat containing 3	Cytoplasm	enzyme		1.151	C17orf49	BACC1	BPTF associated chromatin complex component 1	Nucleus	other		-0.358	ANKRD49	ANKRD49	ankyrin repeat domain 49	Nucleus	transcription regulator
	0.65	ARID5B	ARID5B	AT-rich interaction domain 5B	Nucleus	transcription regulator		2.036	BLM	BLM	BLM RecQ like helicase	Nucleus	enzyme		-0.803	BACE1	BACE1	beta-secretase 1	Cytoplasm	peptidase		-0.416	ANKZF1	ANKZF1	ankyrin repeat and zinc finger peptidyl tRNA hydrolase 1	Nucleus	transcription regulator
	0.416	C18orf25	ARK2N	arkadia (RNF111) N-terminal like PKA signaling regulator 2N	Nucleus	transcription regulator		1.69	ARNTL2	BMAL2	basic helix-loop-helix ARNT like 2	Nucleus	transcription regulator		-1.202	BACE1-AS	BACE1-AS	BACE1 antisense RNA	Other	other		-1.163	ANO8	ANO8	anoctamin 8	Plasma Membrane	ion channel
	0.302	ARL4C	ARL4C	ARF like GTPase 4C	Nucleus	enzyme		-0.509	BMI1	BMI1	BMI1 proto-oncogene, polycomb ring finger	Nucleus	transcription regulator		-0.472	BAG4	BAG4	BAG cochaperone 4	Cytoplasm	other		-0.584	ANXA1	ANXA1	annexin A1	Plasma Membrane	other
	0.459	ARL6IP5	ARL6IP5	ARF like GTPase 6 interacting protein 5	Cytoplasm	other		-0.579	BNIP3	BNIP3	BCL2 interacting protein 3	Cytoplasm	other		-0.909	BAIAP3	BAIAP3	BAI1 associated protein 3	Extracellular Space	other		0.554	ANXA2R	ANXA2R	annexin A2 receptor	Plasma Membrane	other
	-0.269	ARPC2	ARPC2	actin related protein 2/3 complex subunit 2	Cytoplasm	other		0.907	BPGM	BPGM	bisphosphoglycerate mutase	Extracellular Space	phosphatase		0.627	BAK1	BAK1	BCL2 antagonist/killer 1	Cytoplasm	transporter		-0.368	ANXA6	ANXA6	annexin A6	Plasma Membrane	ion channel
	-0.795	ARRB2	ARRB2	arrestin beta 2	Cytoplasm	other		0.85	BST2	BST2	bone marrow stromal cell antigen 2	Plasma Membrane	other		1.467	BATF	BATF	basic leucine zipper ATF-like transcription factor	Nucleus	transcription regulator		0.457	ANXA7	ANXA7	annexin A7	Plasma Membrane	ion channel
	0.867	ARSB	ARSB	arylsulfatase B	Cytoplasm	enzyme		0.49	BTG2	BTG2	BTG anti-proliferation factor 2	Nucleus	transcription regulator		3.098	BATF3	BATF3	basic leucine zipper ATF-like transcription factor 3	Nucleus	transcription regulator		-0.917	ANXA9	ANXA9	annexin A9	Plasma Membrane	transmembrane receptor
	0.53	ASCC3	ASCC3	activating signal cointegrator 1 complex subunit 3	Cytoplasm	enzyme		0.657	BTLA	BTLA	B and T lymphocyte associated	Plasma Membrane	other		0.475	BAZ1A	BAZ1A	bromodomain adjacent to zinc finger domain 1A	Nucleus	other		0.245	AP1B1	AP1B1	adaptor related protein complex 1 subunit beta 1	Cytoplasm	other
	0.764	ASPHD2	ASPHD2	aspartate beta-hydroxylase domain containing 2	Other	enzyme		1.287	BYSL	BYSL	bystin like	Nucleus	other		0.391	BBIP1	BBIP1	BBSome interacting protein 1	Cytoplasm	other		0.581	AP2S1	AP2S1	adaptor related protein complex 2 subunit sigma 1	Cytoplasm	transporter
	1.745	ATF3	ATF3	activating transcription factor 3	Nucleus	transcription regulator		-0.629	C16orf54	C16orf54	chromosome 16 open reading frame 54	Extracellular Space	other		-0.315	BBS2	BBS2	Bardet-Biedl syndrome 2	Cytoplasm	other		0.871	AP3M2	AP3M2	adaptor related protein complex 3 subunit mu 2	Cytoplasm	transporter
	-0.314	ATG16L1	ATG16L1	autophagy related 16 like 1	Cytoplasm	enzyme		-1.672	C16orf74	C16orf74	chromosome 16 open reading frame 74	Other	other		-0.62	BCDIN3D-AS1	BCDIN3D-AS1	BCDIN3D antisense RNA 1	Other	other		-0.472	APBB1IP	APBB1IP	amyloid beta precursor protein binding family B member 1 interacting protein	Cytoplasm	other
	-0.454	ATG9A	ATG9A	autophagy related 9A	Cytoplasm	transporter		0.586	C19orf12	C19orf12	chromosome 19 open reading frame 12	Cytoplasm	other		2.132	BCL2A1	BCL2A1	BCL2 related protein A1	Cytoplasm	other		0.252	APEH	APEH	acylaminoacyl-peptide hydrolase	Cytoplasm	peptidase
	0.562	ATOX1	ATOX1	antioxidant 1 copper chaperone	Cytoplasm	transporter		0.572	C1GALT1C1	C1GALT1C1	C1GALT1 specific chaperone 1	Cytoplasm	other		0.872	BCL2L1	BCL2L1	BCL2 like 1	Cytoplasm	other		0.303	APH1A	APH1A	aph-1A gamma-secretase subunit	Plasma Membrane	other
	-0.616	ATP2B1	ATP2B1	ATPase plasma membrane Ca2+ transporting 1	Plasma Membrane	transporter		0.509	C1orf159	C1orf159	chromosome 1 open reading frame 159	Other	other		0.589	BCL2L11	BCL2L11	BCL2 like 11	Cytoplasm	other		0.307	API5	API5	apoptosis inhibitor 5	Cytoplasm	other
	-1.107	ATP2C2	ATP2C2	ATPase secretory pathway Ca2+ transporting 2	Cytoplasm	enzyme		-0.667	C1orf74	C1orf74	chromosome 1 open reading frame 74	Other	other		1.361	BCL3	BCL3	BCL3 transcription coactivator	Nucleus	transcription regulator		1.492	APOL1	APOL1	apolipoprotein L1	Extracellular Space	transporter
	-0.637	ATP8B2	ATP8B2	ATPase phospholipid transporting 8B2	Plasma Membrane	transporter		1.52	C2CD4A	C2CD4A	C2 calcium dependent domain containing 4A	Nucleus	other		0.996	BCL6	BCL6	BCL6 transcription repressor	Nucleus	transcription regulator		0.983	APOL2	APOL2	apolipoprotein L2	Cytoplasm	other
	-0.373	ATXN3	ATXN3	ataxin 3	Nucleus	peptidase		-1.456	C3AR1	C3AR1	complement C3a receptor 1	Plasma Membrane	G-protein coupled receptor		0.595	BCOR	BCOR	BCL6 corepressor	Nucleus	transcription regulator		0.335	APOL3	APOL3	apolipoprotein L3	Cytoplasm	transporter
	-0.255	AXIN1	AXIN1	axin 1	Cytoplasm	other		0.717	C4orf46	C4orf46	chromosome 4 open reading frame 46	Cytoplasm	other		-1.206	BEX3	BEX3	brain expressed X-linked 3	Cytoplasm	other		0.876	APOL6	APOL6	apolipoprotein L6	Extracellular Space	transporter
	0.611	B2M	B2M	beta-2-microglobulin	Plasma Membrane	transmembrane receptor		0.719	C5orf58	C5orf58	chromosome 5 open reading frame 58	Other	other		1.077	BHLHE40	BHLHE40	basic helix-loop-helix family member e40	Nucleus	transcription regulator		0.888	APOO	APOO	apolipoprotein O	Extracellular Space	other
	-1.336	B3GALT2	B3GALT2	beta-1,3-galactosyltransferase 2	Cytoplasm	enzyme		-0.619	CA11	CA11	carbonic anhydrase 11	Extracellular Space	enzyme		1.031	BHLHE40-AS1	BHLHE40-AS1	BHLHE40 antisense RNA 1	Other	other		-0.7	AQP3	AQP3	aquaporin 3 (Gill blood group)	Plasma Membrane	transporter
	0.712	B3GALT6	B3GALT6	beta-1,3-galactosyltransferase 6	Cytoplasm	enzyme		-0.986	CA5B	CA5B	carbonic anhydrase 5B	Cytoplasm	enzyme		-0.326	BIN1	BIN1	bridging integrator 1	Nucleus	other		1.649	AREG	AREG	amphiregulin	Extracellular Space	growth factor
	-0.36	B4GALT3	B4GALT3	beta-1,4-galactosyltransferase 3	Cytoplasm	enzyme		-1.097	CACNA1I	CACNA1I	calcium voltage-gated channel subunit alpha1 I	Plasma Membrane	ion channel		-0.542	BIN2	BIN2	bridging integrator 2	Plasma Membrane	other		0.213	ARF1	ARF1	ARF GTPase 1	Cytoplasm	enzyme
	0.784	B4GALT5	B4GALT5	beta-1,4-galactosyltransferase 5	Cytoplasm	enzyme		1.608	CALD1	CALD1	caldesmon 1	Cytoplasm	other		0.343	BIRC2	BIRC2	baculoviral IAP repeat containing 2	Cytoplasm	enzyme		0.59	ARF4	ARF4	ARF GTPase 4	Cytoplasm	enzyme
	1.056	C17orf49	BACC1	BPTF associated chromatin complex component 1	Nucleus	other		-0.676	CALHM2	CALHM2	calcium homeostasis modulator family member 2	Plasma Membrane	other		0.96	BIRC3	BIRC3	baculoviral IAP repeat containing 3	Cytoplasm	enzyme		-0.452	ARGLU1	ARGLU1	arginine and glutamate rich 1	Nucleus	transcription regulator
	0.615	BAK1	BAK1	BCL2 antagonist/killer 1	Cytoplasm	transporter		-0.476	CAMK4	CAMK4	calcium/calmodulin dependent protein kinase IV	Nucleus	kinase		1.817	BLM	BLM	BLM RecQ like helicase	Nucleus	enzyme		-0.668	ARHGAP12	ARHGAP12	Rho GTPase activating protein 12	Cytoplasm	other
	1.939	BATF	BATF	basic leucine zipper ATF-like transcription factor	Nucleus	transcription regulator		-0.496	CAPN2	CAPN2	calpain 2	Cytoplasm	peptidase		1.265	ARNTL2	BMAL2	basic helix-loop-helix ARNT like 2	Nucleus	transcription regulator		-0.511	ARHGAP19	ARHGAP19	Rho GTPase activating protein 19	Plasma Membrane	other
	2.9	BATF3	BATF3	basic leucine zipper ATF-like transcription factor 3	Nucleus	transcription regulator		-0.289	CARD11	CARD11	caspase recruitment domain family member 11	Cytoplasm	kinase		0.94	BMF	BMF	Bcl2 modifying factor	Cytoplasm	other		-0.783	ARHGAP27P1-BPTFP1-KPNA2P3	ARHGAP27P1-BPTFP1-KPNA2P3	ARHGAP27P1-BPTFP1-KPNA2P3 readthrough, transcribed pseudogene	Other	other
	0.735	BAZ1A	BAZ1A	bromodomain adjacent to zinc finger domain 1A	Nucleus	other		-0.503	CARD14	CARD14	caspase recruitment domain family member 14	Cytoplasm	other		0.978	BMF-AS1	BMF-AS1	BMF antisense RNA 1	Other	other		0.976	ARHGAP31	ARHGAP31	Rho GTPase activating protein 31	Cytoplasm	other
	0.449	BBIP1	BBIP1	BBSome interacting protein 1	Cytoplasm	other		-0.341	CARD8	CARD8	caspase recruitment domain family member 8	Nucleus	peptidase		-0.357	BMI1	BMI1	BMI1 proto-oncogene, polycomb ring finger	Nucleus	transcription regulator		-0.464	ARHGAP33	ARHGAP33	Rho GTPase activating protein 33	Plasma Membrane	transporter
	0.855	BCL2L1	BCL2L1	BCL2 like 1	Cytoplasm	other		-0.567	CARD8-AS1	CARD8-AS1	CARD8 antisense RNA 1	Other	other		-0.64	BNIP3	BNIP3	BCL2 interacting protein 3	Cytoplasm	other		-0.337	ARHGAP45	ARHGAP45	Rho GTPase activating protein 45	Cytoplasm	transporter
	2.112	BCL2L14	BCL2L14	BCL2 like 14	Cytoplasm	other		-0.544	CARF	CARF	calcium responsive transcription factor	Nucleus	transcription regulator		-0.461	BNIP3L	BNIP3L	BCL2 interacting protein 3 like	Cytoplasm	other		-0.497	ARHGAP9	ARHGAP9	Rho GTPase activating protein 9	Cytoplasm	other
	1.296	BCL3	BCL3	BCL3 transcription coactivator	Nucleus	transcription regulator		0.939	IRF1-AS1	CARINH	colitis associated IRF1 antisense regulator of intestinal homeostasis	Other	other		1.001	BORCS8	BORCS8	BLOC-1 related complex subunit 8	Cytoplasm	other		0.481	ARHGDIA	ARHGDIA	Rho GDP dissociation inhibitor alpha	Cytoplasm	other
	1.42	BCL6	BCL6	BCL6 transcription repressor	Nucleus	transcription regulator		0.534	CARS1	CARS1	cysteinyl-tRNA synthetase 1	Cytoplasm	enzyme		1.151	BPGM	BPGM	bisphosphoglycerate mutase	Extracellular Space	phosphatase		-1.251	ARHGEF18	ARHGEF18	Rho/Rac guanine nucleotide exchange factor 18	Cytoplasm	other
	0.541	BCOR	BCOR	BCL6 corepressor	Nucleus	transcription regulator		0.595	CARS-AS1	CARS1-AS1	CARS1 antisense RNA 1	Other	other		0.505	BPHL	BPHL	biphenyl hydrolase like	Cytoplasm	enzyme		-0.343	ARHGEF6	ARHGEF6	Rac/Cdc42 guanine nucleotide exchange factor 6	Cytoplasm	other
	0.327	BECN1	BECN1	beclin 1	Cytoplasm	other		-0.308	CASC3	CASC3	CASC3 exon junction complex subunit	Nucleus	other		-0.224	BROX	BROX	BRO1 domain and CAAX motif containing	Cytoplasm	other		-0.712	ARHGEF9	ARHGEF9	Cdc42 guanine nucleotide exchange factor 9	Cytoplasm	other
	-0.369	BIN1	BIN1	bridging integrator 1	Nucleus	other		0.357	CASP4	CASP4	caspase 4	Cytoplasm	peptidase		0.758	BST2	BST2	bone marrow stromal cell antigen 2	Plasma Membrane	other		-0.446	ARID4A	ARID4A	AT-rich interaction domain 4A	Nucleus	transcription regulator
	-0.582	BIN2	BIN2	bridging integrator 2	Plasma Membrane	other		0.839	CASP7	CASP7	caspase 7	Cytoplasm	peptidase		0.554	BTG2	BTG2	BTG anti-proliferation factor 2	Nucleus	transcription regulator		1.805	ARID5A	ARID5A	AT-rich interaction domain 5A	Nucleus	transcription regulator
	0.556	BIRC3	BIRC3	baculoviral IAP repeat containing 3	Cytoplasm	enzyme		1.222	CASZ1	CASZ1	castor zinc finger 1	Nucleus	enzyme		0.741	BTLA	BTLA	B and T lymphocyte associated	Plasma Membrane	other		0.584	ARID5B	ARID5B	AT-rich interaction domain 5B	Nucleus	transcription regulator
	1.093	BLM	BLM	BLM RecQ like helicase	Nucleus	enzyme		0.536	CBFB	CBFB	core-binding factor subunit beta	Nucleus	transcription regulator		0.533	BTN2A2	BTN2A2	butyrophilin subfamily 2 member A2	Plasma Membrane	other		0.472	ARL6IP5	ARL6IP5	ARF like GTPase 6 interacting protein 5	Cytoplasm	other
	0.561	BLVRA	BLVRA	biliverdin reductase A	Cytoplasm	enzyme		-0.494	CBLL1	CBLL1	Cbl proto-oncogene like 1	Nucleus	enzyme		1.013	BYSL	BYSL	bystin like	Nucleus	other		-1.3	ARMC2	ARMC2	armadillo repeat containing 2	Extracellular Space	other
	-0.591	BMERB1	BMERB1	bMERB domain containing 1	Other	other		1.083	CBLN3	CBLN3	cerebellin 3 precursor	Extracellular Space	other		0.39	BZW1	BZW1	basic leucine zipper and W2 domains 1	Cytoplasm	translation regulator		0.497	ARPC1B	ARPC1B	actin related protein 2/3 complex subunit 1B	Cytoplasm	other
	-0.573	BMI1	BMI1	BMI1 proto-oncogene, polycomb ring finger	Nucleus	transcription regulator		-0.397	CBX5	CBX5	chromobox 5	Nucleus	transcription regulator		0.428	BZW1P2	BZW1P2	basic leucine zipper and W2 domains 1 pseudogene 2	Other	other		0.45	ARPC3	ARPC3	actin related protein 2/3 complex subunit 3	Cytoplasm	other
	-0.793	BNIP3	BNIP3	BCL2 interacting protein 3	Cytoplasm	other		-0.298	CCDC28A	CCDC28A	coiled-coil domain containing 28A	Other	other		-1.036	C11orf21	C11orf21	chromosome 11 open reading frame 21	Cytoplasm	other		0.441	ARPC5L	ARPC5L	actin related protein 2/3 complex subunit 5 like	Cytoplasm	other
	-0.403	BNIP3L	BNIP3L	BCL2 interacting protein 3 like	Cytoplasm	other		0.36	CCDC88B	CCDC88B	coiled-coil and HOOK domain protein 88B	Nucleus	enzyme		1.647	C11orf96	C11orf96	chromosome 11 open reading frame 96	Other	other		-0.482	ARRB2	ARRB2	arrestin beta 2	Cytoplasm	other
	-0.718	BNIP3P1	BNIP3P1	BCL2 interacting protein 3 pseudogene 1	Other	other		0.393	CCDC9	CCDC9	coiled-coil domain containing 9	Extracellular Space	other		-1.489	C14orf132	C14orf132	chromosome 14 open reading frame 132	Other	other		1.049	ARSB	ARSB	arylsulfatase B	Cytoplasm	enzyme
	-0.507	BRD7	BRD7	bromodomain containing 7	Nucleus	transcription regulator		2.26	CCL20	CCL20	C-C motif chemokine ligand 20	Extracellular Space	cytokine		-0.431	C15orf39	C15orf39	chromosome 15 open reading frame 39	Cytoplasm	other		-0.769	ARSG	ARSG	arylsulfatase G	Cytoplasm	enzyme
	1.376	BST2	BST2	bone marrow stromal cell antigen 2	Plasma Membrane	other		-0.519	CCM2	CCM2	CCM2 scaffold protein	Cytoplasm	other		-0.506	C16orf54	C16orf54	chromosome 16 open reading frame 54	Extracellular Space	other		0.448	ASCC3	ASCC3	activating signal cointegrator 1 complex subunit 3	Cytoplasm	enzyme
	0.335	BTBD1	BTBD1	BTB domain containing 1	Cytoplasm	other		-0.312	CCNG1	CCNG1	cyclin G1	Nucleus	other		-1.972	C16orf74	C16orf74	chromosome 16 open reading frame 74	Other	other		-0.601	ASPH	ASPH	aspartate beta-hydroxylase	Cytoplasm	enzyme
	-1.35	BTG1P1	BTG1P1	BTG anti-proliferation factor 1 pseudogene 1	Other	other		-0.44	CCNI	CCNI	cyclin I	Other	other		0.393	C19orf12	C19orf12	chromosome 19 open reading frame 12	Cytoplasm	other		2.146	ATF3	ATF3	activating transcription factor 3	Nucleus	transcription regulator
	0.357	BTG2	BTG2	BTG anti-proliferation factor 2	Nucleus	transcription regulator		0.526	CCT5	CCT5	chaperonin containing TCP1 subunit 5	Cytoplasm	other		0.401	C1orf122	C1orf122	chromosome 1 open reading frame 122	Other	other		0.555	ATF5	ATF5	activating transcription factor 5	Nucleus	transcription regulator
	0.404	BTN2A2	BTN2A2	butyrophilin subfamily 2 member A2	Plasma Membrane	other		0.415	CCT7	CCT7	chaperonin containing TCP1 subunit 7	Cytoplasm	other		0.601	C1orf159	C1orf159	chromosome 1 open reading frame 159	Other	other		-0.705	ATF7-NPFF	ATF7-NPFF	ATF7-NPFF readthrough	Other	other
	-0.243	BUB3	BUB3	BUB3 mitotic checkpoint protein	Nucleus	other		1.973	CD274	CD274	CD274 molecule	Plasma Membrane	transmembrane receptor		-0.646	C1orf74	C1orf74	chromosome 1 open reading frame 74	Other	other		-0.469	ATF7IP	ATF7IP	activating transcription factor 7 interacting protein	Nucleus	transcription regulator
	1.137	BYSL	BYSL	bystin like	Nucleus	other		-0.504	CD28	CD28	CD28 molecule	Plasma Membrane	transmembrane receptor		-0.725	C21orf58	C21orf58	chromosome 21 open reading frame 58	Other	other		0.479	ATG101	ATG101	autophagy related 101	Other	other
	-1.112	C12orf42	C12orf42	chromosome 12 open reading frame 42	Other	other		1.248	CD38	CD38	CD38 molecule	Plasma Membrane	enzyme		-0.406	C2CD2L	C2CD2L	C2CD2 like	Cytoplasm	transporter		-0.253	ATG16L1	ATG16L1	autophagy related 16 like 1	Cytoplasm	enzyme
	-0.587	C16orf54	C16orf54	chromosome 16 open reading frame 54	Extracellular Space	other		-0.503	CD3E	CD3E	CD3 epsilon subunit of T-cell receptor complex	Plasma Membrane	transmembrane receptor		-0.476	C2CD5	C2CD5	C2 calcium dependent domain containing 5	Cytoplasm	other		-0.432	ATG2A	ATG2A	autophagy related 2A	Cytoplasm	transporter
	0.678	C19orf12	C19orf12	chromosome 19 open reading frame 12	Cytoplasm	other		-0.622	CD3G	CD3G	CD3 gamma subunit of T-cell receptor complex	Plasma Membrane	transmembrane receptor		-0.964	C3AR1	C3AR1	complement C3a receptor 1	Plasma Membrane	G-protein coupled receptor		0.397	ATG3	ATG3	autophagy related 3	Cytoplasm	enzyme
	0.715	C1orf159	C1orf159	chromosome 1 open reading frame 159	Other	other		-0.44	CD4	CD4	CD4 molecule	Plasma Membrane	transmembrane receptor		0.63	C4orf46	C4orf46	chromosome 4 open reading frame 46	Cytoplasm	other		0.539	ATG5	ATG5	autophagy related 5	Cytoplasm	enzyme
	-0.488	C1orf56	C1orf56	chromosome 1 open reading frame 56	Other	other		-0.527	CD48	CD48	CD48 molecule	Plasma Membrane	other		-2.125	C5AR2	C5AR2	complement C5a receptor 2	Plasma Membrane	G-protein coupled receptor		-0.263	ATG9A	ATG9A	autophagy related 9A	Cytoplasm	transporter
	-0.724	C1orf74	C1orf74	chromosome 1 open reading frame 74	Other	other		-0.289	CD5	CD5	CD5 molecule	Plasma Membrane	transmembrane receptor		0.823	C5orf58	C5orf58	chromosome 5 open reading frame 58	Other	other		0.439	ATIC	ATIC	5-aminoimidazole-4-carboxamide ribonucleotide formyltransferase/IMP cyclohydrolase	Cytoplasm	enzyme
	-1.013	C3AR1	C3AR1	complement C3a receptor 1	Plasma Membrane	G-protein coupled receptor		-1.356	CD52	CD52	CD52 molecule	Plasma Membrane	other		-0.83	CA5B	CA5B	carbonic anhydrase 5B	Cytoplasm	enzyme		-1.062	ATM	ATM	ATM serine/threonine kinase	Nucleus	kinase
	0.582	C3orf18	C3orf18	chromosome 3 open reading frame 18	Other	other		0.349	CD53	CD53	CD53 molecule	Plasma Membrane	other		-1.422	CABLES1	CABLES1	Cdk5 and Abl enzyme substrate 1	Nucleus	other		-0.383	ATP11B	ATP11B	ATPase phospholipid transporting 11B (putative)	Plasma Membrane	transporter
	1.002	C4orf46	C4orf46	chromosome 4 open reading frame 46	Cytoplasm	other		0.647	CD63	CD63	CD63 molecule	Plasma Membrane	other		-1.288	CABP4	CABP4	calcium binding protein 4	Other	other		0.583	ATP1B3	ATP1B3	ATPase Na+/K+ transporting subunit beta 3	Plasma Membrane	transporter
	0.197	C6orf62	C6orf62	chromosome 6 open reading frame 62	Other	other		1.137	CD69	CD69	CD69 molecule	Plasma Membrane	transmembrane receptor		-1.408	CACNA1I	CACNA1I	calcium voltage-gated channel subunit alpha1 I	Plasma Membrane	ion channel		0.413	ATP2A2	ATP2A2	ATPase sarcoplasmic/endoplasmic reticulum Ca2+ transporting 2	Cytoplasm	transporter
	-0.984	CA5B	CA5B	carbonic anhydrase 5B	Cytoplasm	enzyme		0.88	CD7	CD7	CD7 molecule	Plasma Membrane	transmembrane receptor		-0.745	CACNA2D4	CACNA2D4	calcium voltage-gated channel auxiliary subunit alpha2delta 4	Plasma Membrane	ion channel		-0.909	ATP2B1	ATP2B1	ATPase plasma membrane Ca2+ transporting 1	Plasma Membrane	transporter
	-1.338	CACNA1I	CACNA1I	calcium voltage-gated channel subunit alpha1 I	Plasma Membrane	ion channel		1.142	CD70	CD70	CD70 molecule	Extracellular Space	cytokine		0.487	CACYBP	CACYBP	calcyclin binding protein	Nucleus	other		0.288	ATP5F1B	ATP5F1B	ATP synthase F1 subunit beta	Cytoplasm	transporter
	-0.504	CALCOCO1	CALCOCO1	calcium binding and coiled-coil domain 1	Nucleus	transcription regulator		1.159	CD74	CD74	CD74 molecule	Plasma Membrane	transmembrane receptor		1.71	CALD1	CALD1	caldesmon 1	Cytoplasm	other		-0.436	ATP5IF1	ATP5IF1	ATP synthase inhibitory factor subunit 1	Cytoplasm	other
	0.484	CALCOCO2	CALCOCO2	calcium binding and coiled-coil domain 2	Nucleus	other		2.072	CD83	CD83	CD83 molecule	Plasma Membrane	transmembrane receptor		-0.663	CALHM2	CALHM2	calcium homeostasis modulator family member 2	Plasma Membrane	other		0.54	ATP5MC1	ATP5MC1	ATP synthase membrane subunit c locus 1	Cytoplasm	transporter
	-1.262	CALHM2	CALHM2	calcium homeostasis modulator family member 2	Plasma Membrane	other		-0.854	CDC25B	CDC25B	cell division cycle 25B	Nucleus	phosphatase		1.288	CALM2P3	CALM2P3	calmodulin 2 pseudogene 3	Other	other		0.627	ATP5MD	ATP5MK	ATP synthase membrane subunit k	Cytoplasm	other
	-0.837	CAPN2	CAPN2	calpain 2	Cytoplasm	peptidase		0.397	CDC37	CDC37	cell division cycle 37, HSP90 cochaperone	Cytoplasm	other		-0.44	CAMK2D	CAMK2D	calcium/calmodulin dependent protein kinase II delta	Cytoplasm	kinase		0.46	ATP5PF	ATP5PF	ATP synthase peripheral stalk subunit F6	Cytoplasm	transporter
	-0.336	CARD11	CARD11	caspase recruitment domain family member 11	Cytoplasm	kinase		-0.31	CDC42SE1	CDC42SE1	CDC42 small effector 1	Plasma Membrane	other		-0.322	CAMK2G	CAMK2G	calcium/calmodulin dependent protein kinase II gamma	Cytoplasm	kinase		-0.281	ATP6V0A2	ATP6V0A2	ATPase H+ transporting V0 subunit a2	Cytoplasm	transporter
	-0.685	CARD14	CARD14	caspase recruitment domain family member 14	Cytoplasm	other		-1.158	CDH24	CDH24	cadherin 24	Plasma Membrane	other		-0.507	CAMK4	CAMK4	calcium/calmodulin dependent protein kinase IV	Nucleus	kinase		0.465	ATP6V1C2	ATP6V1C2	ATPase H+ transporting V1 subunit C2	Cytoplasm	transporter
	0.58	CARD16	CARD16	caspase recruitment domain family member 16	Other	other		0.856	CDK2AP1	CDK2AP1	cyclin dependent kinase 2 associated protein 1	Nucleus	other		0.265	CAPN10	CAPN10	calpain 10	Cytoplasm	peptidase		-0.595	ATP8B2	ATP8B2	ATPase phospholipid transporting 8B2	Plasma Membrane	transporter
	-0.543	CARD19	CARD19	caspase recruitment domain family member 19	Cytoplasm	other		1.951	CDKN1A	CDKN1A	cyclin dependent kinase inhibitor 1A	Nucleus	other		-0.516	CARD14	CARD14	caspase recruitment domain family member 14	Cytoplasm	other		-0.818	ATP8B3	ATP8B3	ATPase phospholipid transporting 8B3	Cytoplasm	transporter
	-0.503	CARD8	CARD8	caspase recruitment domain family member 8	Nucleus	peptidase		1.526	CEACAM1	CEACAM1	CEA cell adhesion molecule 1	Plasma Membrane	other		-0.677	CARD8-AS1	CARD8-AS1	CARD8 antisense RNA 1	Other	other		-0.36	ATXN3	ATXN3	ataxin 3	Nucleus	peptidase
	-0.514	CARD8-AS1	CARD8-AS1	CARD8 antisense RNA 1	Other	other		0.441	CEBPB	CEBPB	CCAAT enhancer binding protein beta	Nucleus	transcription regulator		-0.594	CARF	CARF	calcium responsive transcription factor	Nucleus	transcription regulator		-0.316	AXIN1	AXIN1	axin 1	Cytoplasm	other
	1.331	IRF1-AS1	CARINH	colitis associated IRF1 antisense regulator of intestinal homeostasis	Other	other		-0.465	CELF2	CELF2	CUGBP Elav-like family member 2	Nucleus	other		1.026	IRF1-AS1	CARINH	colitis associated IRF1 antisense regulator of intestinal homeostasis	Other	other		-1.009	AZIN2	AZIN2	antizyme inhibitor 2	Cytoplasm	enzyme
	-0.49	CASC3	CASC3	CASC3 exon junction complex subunit	Nucleus	other		-0.402	CEP250	CEP250	centrosomal protein 250	Nucleus	other		0.476	CARS1	CARS1	cysteinyl-tRNA synthetase 1	Cytoplasm	enzyme		0.427	B2M	B2M	beta-2-microglobulin	Plasma Membrane	transmembrane receptor
	0.635	CASP1	CASP1	caspase 1	Cytoplasm	peptidase		-0.413	FGFR1OP	CEP43	centrosomal protein 43	Cytoplasm	other		0.663	CARS-AS1	CARS1-AS1	CARS1 antisense RNA 1	Other	other		-1.063	B3GALT2	B3GALT2	beta-1,3-galactosyltransferase 2	Cytoplasm	enzyme
	0.416	CASP4	CASP4	caspase 4	Cytoplasm	peptidase		-0.378	CEP44	CEP44	centrosomal protein 44	Cytoplasm	other		-0.247	CASC3	CASC3	CASC3 exon junction complex subunit	Nucleus	other		0.916	B3GALT6	B3GALT6	beta-1,3-galactosyltransferase 6	Cytoplasm	enzyme
	1.253	CASP17P	CASP4LP		Other	other		-0.319	CEP57	CEP57	centrosomal protein 57	Cytoplasm	other		0.444	CASP4	CASP4	caspase 4	Cytoplasm	peptidase		0.466	B3GNT2	B3GNT2	UDP-GlcNAc:betaGal beta-1,3-N-acetylglucosaminyltransferase 2	Cytoplasm	enzyme
	1.458	CASP7	CASP7	caspase 7	Cytoplasm	peptidase		-0.414	CEP68	CEP68	centrosomal protein 68	Cytoplasm	other		0.557	CASP7	CASP7	caspase 7	Cytoplasm	peptidase		1.512	B4GALNT1	B4GALNT1	beta-1,4-N-acetyl-galactosaminyltransferase 1	Cytoplasm	enzyme
	1.457	CASZ1	CASZ1	castor zinc finger 1	Nucleus	enzyme		-0.347	CEPT1	CEPT1	choline/ethanolamine phosphotransferase 1	Cytoplasm	enzyme		0.737	CASZ1	CASZ1	castor zinc finger 1	Nucleus	enzyme		0.596	B4GALT5	B4GALT5	beta-1,4-galactosyltransferase 5	Cytoplasm	enzyme
	-0.535	CBLB	CBLB	Cbl proto-oncogene B	Nucleus	enzyme		0.981	CES4A	CES4A	carboxylesterase 4A	Extracellular Space	enzyme		-0.618	CBLL1	CBLL1	Cbl proto-oncogene like 1	Nucleus	enzyme		0.925	C17orf49	BACC1	BPTF associated chromatin complex component 1	Nucleus	other
	1.108	CBLN3	CBLN3	cerebellin 3 precursor	Extracellular Space	other		0.706	CFAP157	CFAP157	cilia and flagella associated protein 157	Cytoplasm	other		1.264	CBLN3	CBLN3	cerebellin 3 precursor	Extracellular Space	other		-0.655	BACE1	BACE1	beta-secretase 1	Cytoplasm	peptidase
	0.587	CCDC9	CCDC9	coiled-coil domain containing 9	Extracellular Space	other		0.396	CFL1	CFL1	cofilin 1	Nucleus	other		-0.376	CBX7	CBX7	chromobox 7	Nucleus	other		-0.754	BACE1-AS	BACE1-AS	BACE1 antisense RNA	Other	other
	-0.446	CCL28	CCL28	C-C motif chemokine ligand 28	Extracellular Space	cytokine		0.781	CFL2	CFL2	cofilin 2	Extracellular Space	other		-0.466	CCDC144NL-AS1	CCDC144NL-AS1		Other	other		0.417	BACH1	BACH1	BTB domain and CNC homolog 1	Nucleus	transcription regulator
	-0.619	CCM2	CCM2	CCM2 scaffold protein	Cytoplasm	other		0.582	CFLAR	CFLAR	CASP8 and FADD like apoptosis regulator	Cytoplasm	other		1.002	CCDC24	CCDC24	coiled-coil domain containing 24	Other	other		0.884	BAK1	BAK1	BCL2 antagonist/killer 1	Cytoplasm	transporter
	-0.403	CCNI	CCNI	cyclin I	Other	other		0.82	CFLAR-AS1	CFLAR-AS1	CFLAR antisense RNA 1	Other	other		-0.378	CCDC25	CCDC25	coiled-coil domain containing 25	Plasma Membrane	other		0.759	BANF1	BANF1	barrier to autointegration nuclear assembly factor 1	Nucleus	other
	0.974	CCR7	CCR7	C-C motif chemokine receptor 7	Plasma Membrane	G-protein coupled receptor		0.778	CGAS	CGAS	cyclic GMP-AMP synthase	Cytoplasm	enzyme		-0.491	CCDC66	CCDC66	coiled-coil domain containing 66	Cytoplasm	other		1.764	BATF	BATF	basic leucine zipper ATF-like transcription factor	Nucleus	transcription regulator
	0.443	CCT5	CCT5	chaperonin containing TCP1 subunit 5	Cytoplasm	other		-0.38	CHD3	CHD3	chromodomain helicase DNA binding protein 3	Nucleus	enzyme		-0.259	CCDC69	CCDC69	coiled-coil domain containing 69	Other	other		3.369	BATF3	BATF3	basic leucine zipper ATF-like transcription factor 3	Nucleus	transcription regulator
	-1.065	CD27-AS1	CD27-AS1		Other	other		0.342	CIB1	CIB1	calcium and integrin binding 1	Nucleus	other		0.61	CCDC71	CCDC71	coiled-coil domain containing 71	Nucleus	other		0.497	BAZ1A	BAZ1A	bromodomain adjacent to zinc finger domain 1A	Nucleus	other
	2.592	CD274	CD274	CD274 molecule	Plasma Membrane	transmembrane receptor		1.015	CIB2	CIB2	calcium and integrin binding family member 2	Cytoplasm	kinase		0.593	CCDC71L	CCDC71L	coiled-coil domain containing 71 like	Other	other		-0.667	BAZ2B	BAZ2B	bromodomain adjacent to zinc finger domain 2B	Nucleus	other
	-0.566	CD28	CD28	CD28 molecule	Plasma Membrane	transmembrane receptor		1.464	ODF3B	CIMAP1B	ciliary microtubule associated protein 1B	Other	enzyme		0.729	CCDC86	CCDC86	coiled-coil domain containing 86	Nucleus	other		-0.327	BBS2	BBS2	Bardet-Biedl syndrome 2	Cytoplasm	other
	0.487	CD2AP	CD2AP	CD2 associated protein	Cytoplasm	other		0.57	CISD3	CISD3	CDGSH iron sulfur domain 3	Cytoplasm	other		0.503	CCDC88B	CCDC88B	coiled-coil and HOOK domain protein 88B	Nucleus	enzyme		0.29	BCAP31	BCAP31	B cell receptor associated protein 31	Cytoplasm	transporter
	-0.491	CD3E	CD3E	CD3 epsilon subunit of T-cell receptor complex	Plasma Membrane	transmembrane receptor		1.622	CISH	CISH	cytokine inducible SH2 containing protein	Cytoplasm	other		0.526	CCDC9	CCDC9	coiled-coil domain containing 9	Extracellular Space	other		0.56	BCAS2	BCAS2	BCAS2 pre-mRNA processing factor	Nucleus	other
	-0.698	CD3G	CD3G	CD3 gamma subunit of T-cell receptor complex	Plasma Membrane	transmembrane receptor		-0.555	CITED2	CITED2	Cbp/p300 interacting transactivator with Glu/Asp rich carboxy-terminal domain 2	Nucleus	transcription regulator		2.767	CCL20	CCL20	C-C motif chemokine ligand 20	Extracellular Space	cytokine		0.463	BCAT2	BCAT2	branched chain amino acid transaminase 2	Cytoplasm	enzyme
	-0.734	CD4	CD4	CD4 molecule	Plasma Membrane	transmembrane receptor		1.013	CLIC4	CLIC4	chloride intracellular channel 4	Plasma Membrane	ion channel		1.459	CCL3	CCL3	C-C motif chemokine ligand 3	Extracellular Space	cytokine		0.469	BCCIP	BCCIP	BRCA2 and CDKN1A interacting protein	Nucleus	other
	-0.659	CD44	CD44	CD44 molecule (IN blood group)	Plasma Membrane	other		0.764	CLIP1	CLIP1	CAP-Gly domain containing linker protein 1	Cytoplasm	other		-0.571	CCM2	CCM2	CCM2 scaffold protein	Cytoplasm	other		-0.359	BCL11B	BCL11B	BCL11 transcription factor B	Nucleus	transcription regulator
	-0.555	CD44-AS1	CD44-AS1	CD44 antisense RNA 1	Other	other		-0.732	CLN3	CLN3	CLN3 lysosomal/endosomal transmembrane protein, battenin	Cytoplasm	transporter		-0.373	CCNG1	CCNG1	cyclin G1	Nucleus	other		0.77	BCL2	BCL2	BCL2 apoptosis regulator	Cytoplasm	transporter
	-0.246	CD46	CD46	CD46 molecule	Plasma Membrane	transmembrane receptor		0.382	CLNS1A	CLNS1A	chloride nucleotide-sensitive channel 1A	Plasma Membrane	ion channel		-0.528	CCNI	CCNI	cyclin I	Other	other		2.002	BCL2A1	BCL2A1	BCL2 related protein A1	Cytoplasm	other
	-0.466	CD5	CD5	CD5 molecule	Plasma Membrane	transmembrane receptor		1.098	CLUHP3	CLUHP3		Other	other		1.775	CD109	CD109	CD109 molecule	Plasma Membrane	other		1.232	BCL2L1	BCL2L1	BCL2 like 1	Cytoplasm	other
	-1.515	CD52	CD52	CD52 molecule	Plasma Membrane	other		1.643	CMPK2	CMPK2	cytidine/uridine monophosphate kinase 2	Cytoplasm	kinase		0.631	CD151	CD151	CD151 molecule (Raph blood group)	Plasma Membrane	other		-0.756	BCL2L2	BCL2L2	BCL2 like 2	Cytoplasm	other
	-0.795	CD55	CD55	CD55 molecule (Cromer blood group)	Plasma Membrane	other		0.915	CMTM6	CMTM6	CKLF like MARVEL transmembrane domain containing 6	Extracellular Space	cytokine		0.361	CD2	CD2	CD2 molecule	Plasma Membrane	transmembrane receptor		1.592	BCL3	BCL3	BCL3 transcription coactivator	Nucleus	transcription regulator
	0.969	CD69	CD69	CD69 molecule	Plasma Membrane	transmembrane receptor		0.381	CMTR1	CMTR1	cap methyltransferase 1	Nucleus	enzyme		1.415	CD22	CD22	CD22 molecule	Plasma Membrane	transmembrane receptor		1.128	BCL6	BCL6	BCL6 transcription repressor	Nucleus	transcription regulator
	1.461	CD74	CD74	CD74 molecule	Plasma Membrane	transmembrane receptor		0.238	CNDP2	CNDP2	carnosine dipeptidase 2	Cytoplasm	other		0.852	CD226	CD226	CD226 molecule	Plasma Membrane	other		-0.333	BCLAF1	BCLAF1	BCL2 associated transcription factor 1	Nucleus	transcription regulator
	1.5	CD83	CD83	CD83 molecule	Plasma Membrane	transmembrane receptor		-0.488	CNN2	CNN2	calponin 2	Cytoplasm	other		-1.284	CD27	CD27	CD27 molecule	Plasma Membrane	transmembrane receptor		-0.386	BCLAF3	BCLAF3	BCLAF1 and THRAP3 family member 3	Other	other
	-1.079	CD84	CD84	CD84 molecule	Plasma Membrane	other		0.248	CNOT9	CNOT9	CCR4-NOT transcription complex subunit 9	Cytoplasm	transcription regulator		-1.273	CD27-AS1	CD27-AS1		Other	other		0.413	BCOR	BCOR	BCL6 corepressor	Nucleus	transcription regulator
	-0.523	CD99	CD99	CD99 molecule (Xg blood group)	Plasma Membrane	other		0.412	CNP	CNP	2'',3''-cyclic nucleotide 3'' phosphodiesterase	Cytoplasm	enzyme		1.857	CD274	CD274	CD274 molecule	Plasma Membrane	transmembrane receptor		-1.36	BCORP1	BCORP1		Other	other
	-0.592	CDC14B	CDC14B	cell division cycle 14B	Nucleus	phosphatase		-0.559	CNPY4	CNPY4	canopy FGF signaling regulator 4	Other	other		-0.626	CD28	CD28	CD28 molecule	Plasma Membrane	transmembrane receptor		-1.058	BCRP3	BCRP3	BCR pseudogene 3	Other	other
	-0.982	CDC25B	CDC25B	cell division cycle 25B	Nucleus	phosphatase		-0.373	CNTRL	CNTRL	centriolin	Nucleus	transcription regulator		-0.24	CD37	CD37	CD37 molecule	Plasma Membrane	other		0.2	BECN1	BECN1	beclin 1	Cytoplasm	other
	-0.539	CDC42SE1	CDC42SE1	CDC42 small effector 1	Plasma Membrane	other		-0.459	COG4	COG4	component of oligomeric golgi complex 4	Cytoplasm	transporter		-0.47	CD3E	CD3E	CD3 epsilon subunit of T-cell receptor complex	Plasma Membrane	transmembrane receptor		-0.31	BIN1	BIN1	bridging integrator 1	Nucleus	other
	0.329	CDC42SE2	CDC42SE2	CDC42 small effector 2	Plasma Membrane	other		0.897	COL18A1	COL18A1	collagen type XVIII alpha 1 chain	Extracellular Space	other		-0.361	CD5	CD5	CD5 molecule	Plasma Membrane	transmembrane receptor		-0.379	BIN2	BIN2	bridging integrator 2	Plasma Membrane	other
	-1.12	CDH24	CDH24	cadherin 24	Plasma Membrane	other		-1.629	COL5A3	COL5A3	collagen type V alpha 3 chain	Extracellular Space	other		-1.287	CD52	CD52	CD52 molecule	Plasma Membrane	other		0.466	BIRC2	BIRC2	baculoviral IAP repeat containing 2	Cytoplasm	enzyme
	-0.525	CDIP1	CDIP1	cell death inducing p53 target 1	Nucleus	other		-0.472	CORO1B	CORO1B	coronin 1B	Cytoplasm	other		-0.74	CD55	CD55	CD55 molecule (Cromer blood group)	Plasma Membrane	other		1.441	BIRC3	BIRC3	baculoviral IAP repeat containing 3	Cytoplasm	enzyme
	1.262	CDK1	CDK1	cyclin dependent kinase 1	Nucleus	kinase		-1.25	CORO6	CORO6	coronin 6	Extracellular Space	other		0.776	CD63	CD63	CD63 molecule	Plasma Membrane	other		-0.321	BLCAP	BLCAP	BLCAP apoptosis inducing factor	Other	other
	0.872	CDK2AP1	CDK2AP1	cyclin dependent kinase 2 associated protein 1	Nucleus	other		1.718	CPNE5	CPNE5	copine 5	Plasma Membrane	other		1.32	CD69	CD69	CD69 molecule	Plasma Membrane	transmembrane receptor		2.633	BLM	BLM	BLM RecQ like helicase	Nucleus	enzyme
	2.034	CDKN1A	CDKN1A	cyclin dependent kinase inhibitor 1A	Nucleus	other		0.872	CPPED1	CPPED1	calcineurin like phosphoesterase domain containing 1	Cytoplasm	enzyme		1.113	CD7	CD7	CD7 molecule	Plasma Membrane	transmembrane receptor		-0.45	BLOC1S5	BLOC1S5	biogenesis of lysosomal organelles complex 1 subunit 5	Extracellular Space	other
	-0.45	CDKN1B	CDKN1B	cyclin dependent kinase inhibitor 1B	Nucleus	other		-0.268	CPSF6	CPSF6	cleavage and polyadenylation specific factor 6	Nucleus	other		0.752	CD74	CD74	CD74 molecule	Plasma Membrane	transmembrane receptor		0.254	BLOC1S6	BLOC1S6	biogenesis of lysosomal organelles complex 1 subunit 6	Cytoplasm	other
	1.512	CEACAM1	CEACAM1	CEA cell adhesion molecule 1	Plasma Membrane	other		0.617	CPT1A	CPT1A	carnitine palmitoyltransferase 1A	Cytoplasm	enzyme		1.786	CD83	CD83	CD83 molecule	Plasma Membrane	transmembrane receptor		-0.648	KIAA1109	BLTP1	bridge-like lipid transfer protein family member 1	Cytoplasm	transporter
	-0.629	CEACAM21	CEACAM21	CEA cell adhesion molecule 21	Other	other		-2.09	CR1	CR1	complement C3b/C4b receptor 1 (Knops blood group)	Plasma Membrane	transmembrane receptor		1.446	CD8A	CD8A	CD8 subunit alpha	Plasma Membrane	other		0.758	BLVRA	BLVRA	biliverdin reductase A	Cytoplasm	enzyme
	-0.523	CELF2	CELF2	CUGBP Elav-like family member 2	Nucleus	other		-2.024	CR2	CR2	complement C3d receptor 2	Plasma Membrane	transmembrane receptor		1.556	CD9	CD9	CD9 molecule	Plasma Membrane	other		-0.543	ARNTL	BMAL1	basic helix-loop-helix ARNT like 1	Nucleus	transcription regulator
	-0.567	CEMP1	CEMP1	cementum protein 1	Nucleus	other		-0.371	CREBL2	CREBL2	cAMP responsive element binding protein like 2	Nucleus	transcription regulator		-0.348	CDC23	CDC23	cell division cycle 23	Nucleus	enzyme		1.748	ARNTL2	BMAL2	basic helix-loop-helix ARNT like 2	Nucleus	transcription regulator
	-0.882	CENPK	CENPK	centromere protein K	Nucleus	other		0.622	CRELD2	CRELD2	CRELD disulfide isomerase 2	Other	other		-0.963	CDC25B	CDC25B	cell division cycle 25B	Nucleus	phosphatase		-0.542	BMPR1A	BMPR1A	bone morphogenetic protein receptor type 1A	Plasma Membrane	kinase
	0.758	CEP162	CEP162	centrosomal protein 162	Nucleus	other		1.179	CREM	CREM	cAMP responsive element modulator	Nucleus	transcription regulator		0.436	CDC37	CDC37	cell division cycle 37, HSP90 cochaperone	Cytoplasm	other		-1.029	BNIPL	BNIPL	BCL2 interacting protein like	Cytoplasm	other
	-0.484	CEP250	CEP250	centrosomal protein 250	Nucleus	other		-0.508	CRTAP	CRTAP	cartilage associated protein	Extracellular Space	other		-0.336	CDC42SE1	CDC42SE1	CDC42 small effector 1	Plasma Membrane	other		-0.415	BORA	BORA	BORA aurora kinase A activator	Cytoplasm	other
	-0.462	FGFR1OP	CEP43	centrosomal protein 43	Cytoplasm	other		-0.348	CRY1	CRY1	cryptochrome circadian regulator 1	Nucleus	enzyme		0.595	CDCA4	CDCA4	cell division cycle associated 4	Nucleus	other		0.678	BPGM	BPGM	bisphosphoglycerate mutase	Extracellular Space	phosphatase
	-0.383	CEP44	CEP44	centrosomal protein 44	Cytoplasm	other		-0.574	CRYBG3	CRYBG3	crystallin beta-gamma domain containing 3	Other	other		-0.862	CDH24	CDH24	cadherin 24	Plasma Membrane	other		-0.443	BPTF	BPTF	bromodomain PHD finger transcription factor	Nucleus	transcription regulator
	-0.33	CEP57	CEP57	centrosomal protein 57	Cytoplasm	other		-0.315	CSDE1	CSDE1	cold shock domain containing E1	Cytoplasm	enzyme		0.551	CDK17	CDK17	cyclin dependent kinase 17	Cytoplasm	kinase		-0.363	BRAT1	BRAT1	BRCA1 associated ATM activator 1	Nucleus	other
	-0.66	CEP68	CEP68	centrosomal protein 68	Cytoplasm	other		1.1	CSF1	CSF1	colony stimulating factor 1	Extracellular Space	cytokine		0.663	CDK6	CDK6	cyclin dependent kinase 6	Nucleus	kinase		-0.337	BRD7	BRD7	bromodomain containing 7	Nucleus	transcription regulator
	-0.347	CEP95	CEP95	centrosomal protein 95	Cytoplasm	other		1.459	CSF2	CSF2	colony stimulating factor 2	Extracellular Space	cytokine		1.762	CDKN1A	CDKN1A	cyclin dependent kinase inhibitor 1A	Nucleus	other		-0.659	BRICD5	BRICD5	BRICHOS domain containing 5	Other	enzyme
	-0.333	CEPT1	CEPT1	choline/ethanolamine phosphotransferase 1	Cytoplasm	enzyme		0.376	CSNK1D	CSNK1D	casein kinase 1 delta	Cytoplasm	kinase		-0.387	CDKN1B	CDKN1B	cyclin dependent kinase inhibitor 1B	Nucleus	other		-1.061	BRIP1	BRIP1	BRCA1 interacting DNA helicase 1	Nucleus	enzyme
	-0.474	CERK	CERK	ceramide kinase	Plasma Membrane	kinase		0.747	CSRNP1	CSRNP1	cysteine and serine rich nuclear protein 1	Nucleus	transcription regulator		-0.847	CEACAM21	CEACAM21	CEA cell adhesion molecule 21	Other	other		0.304	BRK1	BRK1	BRICK1 subunit of SCAR/WAVE actin nucleating complex	Cytoplasm	other
	0.717	CES4A	CES4A	carboxylesterase 4A	Extracellular Space	enzyme		0.461	CSTF2T	CSTF2T	cleavage stimulation factor subunit 2 tau variant	Nucleus	other		-1.439	CEACAM4	CEACAM4	CEA cell adhesion molecule 4	Plasma Membrane	other		0.657	BRMS1L	BRMS1L	BRMS1 like transcriptional repressor	Other	other
	1.319	CETP	CETP	cholesteryl ester transfer protein	Extracellular Space	enzyme		-0.434	CTDSP2	CTDSP2	CTD small phosphatase 2	Nucleus	phosphatase		-0.813	CELSR3	CELSR3	cadherin EGF LAG seven-pass G-type receptor 3	Plasma Membrane	G-protein coupled receptor		-0.334	BROX	BROX	BRO1 domain and CAAX motif containing	Cytoplasm	other
	-0.35	CFAP36	CFAP36	cilia and flagella associated protein 36	Extracellular Space	other		0.747	CTPS1	CTPS1	CTP synthase 1	Nucleus	enzyme		-0.812	CENPK	CENPK	centromere protein K	Nucleus	other		-0.528	BRWD1	BRWD1	bromodomain and WD repeat domain containing 1	Nucleus	transcription regulator
	-1.186	C4orf47	CFAP96	cilia and flagella associated protein 96	Cytoplasm	other		1.36	CTSL	CTSL	cathepsin L	Cytoplasm	peptidase		0.676	CENPP	CENPP	centromere protein P	Nucleus	other		-0.624	BSCL2	BSCL2	BSCL2 lipid droplet biogenesis associated, seipin	Cytoplasm	other
	1.086	CFL2	CFL2	cofilin 2	Extracellular Space	other		-0.492	CUTA	CUTA	cutA divalent cation tolerance homolog	Cytoplasm	other		-0.32	CEP164	CEP164	centrosomal protein 164	Cytoplasm	other		0.252	BSG	BSG	basigin (Ok blood group)	Plasma Membrane	transporter
	0.37	CFLAR	CFLAR	CASP8 and FADD like apoptosis regulator	Cytoplasm	other		3.174	CXCL10	CXCL10	C-X-C motif chemokine ligand 10	Extracellular Space	cytokine		-0.357	CEP250	CEP250	centrosomal protein 250	Nucleus	other		0.811	BST2	BST2	bone marrow stromal cell antigen 2	Plasma Membrane	other
	1.007	CGAS	CGAS	cyclic GMP-AMP synthase	Cytoplasm	enzyme		2.022	CXCR6	CXCR6	C-X-C motif chemokine receptor 6	Plasma Membrane	G-protein coupled receptor		-0.458	FGFR1OP	CEP43	centrosomal protein 43	Cytoplasm	other		0.307	BTBD1	BTBD1	BTB domain containing 1	Cytoplasm	other
	-0.348	CHD3	CHD3	chromodomain helicase DNA binding protein 3	Nucleus	enzyme		0.275	CXorf38	CXorf38	chromosome X open reading frame 38	Cytoplasm	other		-0.4	CEP44	CEP44	centrosomal protein 44	Cytoplasm	other		-0.478	BTBD2	BTBD2	BTB domain containing 2	Cytoplasm	other
	0.786	CHD7	CHD7	chromodomain helicase DNA binding protein 7	Nucleus	enzyme		-0.415	CYB561D1	CYB561D1	cytochrome b561 family member D1	Other	other		-0.298	CEP57	CEP57	centrosomal protein 57	Cytoplasm	other		-1.325	BTG1P1	BTG1P1	BTG anti-proliferation factor 1 pseudogene 1	Other	other
	0.607	CHMP5	CHMP5	charged multivesicular body protein 5	Cytoplasm	other		0.505	CYBC1	CYBC1	cytochrome b-245 chaperone 1	Cytoplasm	other		-0.357	CEP85	CEP85	centrosomal protein 85	Nucleus	other		0.96	BTG2	BTG2	BTG anti-proliferation factor 2	Nucleus	transcription regulator
	0.43	CHMP6	CHMP6	charged multivesicular body protein 6	Cytoplasm	other		0.457	CYCS	CYCS	cytochrome c, somatic	Cytoplasm	enzyme		-0.668	CEP97	CEP97	centrosomal protein 97	Cytoplasm	other		0.644	BTLA	BTLA	B and T lymphocyte associated	Plasma Membrane	other
	-1.351	CHN1	CHN1	chimerin 1	Other	other		0.6	CYLD	CYLD	CYLD lysine 63 deubiquitinase	Nucleus	transcription regulator		-0.333	CEPT1	CEPT1	choline/ethanolamine phosphotransferase 1	Cytoplasm	enzyme		0.411	BUD23	BUD23	BUD23 rRNA methyltransferase and ribosome maturation factor	Nucleus	other
	1.458	CHRNA6	CHRNA6	cholinergic receptor nicotinic alpha 6 subunit	Plasma Membrane	transmembrane receptor		0.908	CYREN	CYREN	cell cycle regulator of NHEJ	Nucleus	other		1.021	CES4A	CES4A	carboxylesterase 4A	Extracellular Space	enzyme		0.347	BUD31	BUD31	BUD31 spliceosome associated protein	Nucleus	transcription regulator
	-0.615	CHRNE	CHRNE	cholinergic receptor nicotinic epsilon subunit	Plasma Membrane	transmembrane receptor		0.514	CYSTM1	CYSTM1	cysteine rich transmembrane module containing 1	Cytoplasm	other		-0.624	CFAP44	CFAP44	cilia and flagella associated protein 44	Extracellular Space	peptidase		1.755	BYSL	BYSL	bystin like	Nucleus	other
	1.397	CHST15	CHST15	carbohydrate sulfotransferase 15	Plasma Membrane	enzyme		0.79	CYTIP	CYTIP	cytohesin 1 interacting protein	Cytoplasm	other		-1.367	C4orf47	CFAP96	cilia and flagella associated protein 96	Cytoplasm	other		0.604	BZW1	BZW1	basic leucine zipper and W2 domains 1	Cytoplasm	translation regulator
	-1.051	CHST7	CHST7	carbohydrate sulfotransferase 7	Cytoplasm	enzyme		0.591	DBI	DBI	diazepam binding inhibitor, acyl-CoA binding protein	Cytoplasm	other		0.811	CFLAR	CFLAR	CASP8 and FADD like apoptosis regulator	Cytoplasm	other		0.687	BZW1P2	BZW1P2	basic leucine zipper and W2 domains 1 pseudogene 2	Other	other
	0.248	CIB1	CIB1	calcium and integrin binding 1	Nucleus	other		-1	DBP	DBP	D-box binding PAR bZIP transcription factor	Nucleus	transcription regulator		1.081	CFLAR-AS1	CFLAR-AS1	CFLAR antisense RNA 1	Other	other		-1.18	C11orf21	C11orf21	chromosome 11 open reading frame 21	Cytoplasm	other
	1.626	ODF3B	CIMAP1B	ciliary microtubule associated protein 1B	Other	enzyme		0.348	DCAF11	DCAF11	DDB1 and CUL4 associated factor 11	Nucleus	other		0.811	CGAS	CGAS	cyclic GMP-AMP synthase	Cytoplasm	enzyme		-0.998	C11orf65	C11orf65	chromosome 11 open reading frame 65	Other	other
	1.523	CISH	CISH	cytokine inducible SH2 containing protein	Cytoplasm	other		1.07	DDIT4	DDIT4	DNA damage inducible transcript 4	Cytoplasm	other		1.49	CHAC1	CHAC1	ChaC glutathione specific gamma-glutamylcyclotransferase 1	Cytoplasm	enzyme		-0.761	C16orf54	C16orf54	chromosome 16 open reading frame 54	Extracellular Space	other
	-0.531	CITED2	CITED2	Cbp/p300 interacting transactivator with Glu/Asp rich carboxy-terminal domain 2	Nucleus	transcription regulator		1.067	DDIT4-AS1	DDIT4-AS1	DDIT4 antisense RNA 1	Other	other		0.427	CHCHD2	CHCHD2	coiled-coil-helix-coiled-coil-helix domain containing 2	Cytoplasm	other		-1.884	C16orf74	C16orf74	chromosome 16 open reading frame 74	Other	other
	-0.377	CLCN7	CLCN7	chloride voltage-gated channel 7	Plasma Membrane	ion channel		0.724	DDX21	DDX21	DExD-box helicase 21	Nucleus	enzyme		-0.325	CHD3	CHD3	chromodomain helicase DNA binding protein 3	Nucleus	enzyme		-1.56	C16orf96	C16orf96	chromosome 16 open reading frame 96	Other	other
	-0.49	CLEC2D	CLEC2D	C-type lectin domain family 2 member D	Plasma Membrane	transmembrane receptor		0.2	DDX23	DDX23	DEAD-box helicase 23	Nucleus	enzyme		0.429	CHMP2A	CHMP2A	charged multivesicular body protein 2A	Cytoplasm	other		0.718	C19orf12	C19orf12	chromosome 19 open reading frame 12	Cytoplasm	other
	1.461	CLIC4	CLIC4	chloride intracellular channel 4	Plasma Membrane	ion channel		1.146	DDX60	DDX60	DExD/H-box helicase 60	Cytoplasm	enzyme		0.454	CHMP5	CHMP5	charged multivesicular body protein 5	Cytoplasm	other		0.813	C1GALT1C1	C1GALT1C1	C1GALT1 specific chaperone 1	Cytoplasm	other
	0.787	CLIP1	CLIP1	CAP-Gly domain containing linker protein 1	Cytoplasm	other		-0.285	DEK	DEK	DEK proto-oncogene	Nucleus	transcription regulator		0.492	CHMP6	CHMP6	charged multivesicular body protein 6	Cytoplasm	other		-0.81	C1orf162	C1orf162	chromosome 1 open reading frame 162	Other	transporter
	-0.409	CLK1	CLK1	CDC like kinase 1	Nucleus	kinase		-0.303	DENND2D	DENND2D	DENN domain containing 2D	Cytoplasm	other		0.724	CHPF	CHPF	chondroitin polymerizing factor	Cytoplasm	enzyme		-0.833	C1orf74	C1orf74	chromosome 1 open reading frame 74	Other	other
	-0.823	CLN3	CLN3	CLN3 lysosomal/endosomal transmembrane protein, battenin	Cytoplasm	transporter		0.304	DERL1	DERL1	derlin 1	Cytoplasm	other		1.259	CHST10	CHST10	carbohydrate sulfotransferase 10	Cytoplasm	enzyme		0.821	C1QBP	C1QBP	complement C1q binding protein	Cytoplasm	transcription regulator
	0.631	CLUAP1	CLUAP1	clusterin associated protein 1	Extracellular Space	other		0.38	DESI1	DESI1	desumoylating isopeptidase 1	Cytoplasm	peptidase		0.437	CIB1	CIB1	calcium and integrin binding 1	Nucleus	other		-0.481	C1QTNF6	C1QTNF6	C1q and TNF related 6	Extracellular Space	other
	1.12	CLUHP3	CLUHP3		Other	other		-0.416	DGKZ	DGKZ	diacylglycerol kinase zeta	Cytoplasm	kinase		1.004	CIB2	CIB2	calcium and integrin binding family member 2	Cytoplasm	kinase		-1.964	C20orf203	C20orf203	chromosome 20 open reading frame 203	Other	other
	3.299	CMPK2	CMPK2	cytidine/uridine monophosphate kinase 2	Cytoplasm	kinase		-0.44	DGKZP1	DGKZP1	diacylglycerol kinase zeta pseudogene 1	Other	other		1.676	ODF3B	CIMAP1B	ciliary microtubule associated protein 1B	Other	enzyme		-1.071	C21orf58	C21orf58	chromosome 21 open reading frame 58	Other	other
	0.653	CMTR1	CMTR1	cap methyltransferase 1	Nucleus	enzyme		0.478	DGLUCY	DGLUCY	D-glutamate cyclase	Cytoplasm	enzyme		0.605	CISD3	CISD3	CDGSH iron sulfur domain 3	Cytoplasm	other		0.584	C21orf91	C21orf91	chromosome 21 open reading frame 91	Other	other
	0.299	CNDP2	CNDP2	carnosine dipeptidase 2	Cytoplasm	other		0.402	DHTKD1	DHTKD1	dehydrogenase E1 and transketolase domain containing 1	Cytoplasm	enzyme		-0.501	CITED2	CITED2	Cbp/p300 interacting transactivator with Glu/Asp rich carboxy-terminal domain 2	Nucleus	transcription regulator		-0.494	C2CD2L	C2CD2L	C2CD2 like	Cytoplasm	transporter
	-0.59	CNN2	CNN2	calponin 2	Cytoplasm	other		0.369	DLD	DLD	dihydrolipoamide dehydrogenase	Cytoplasm	enzyme		-1.857	CLDN4	CLDN4	claudin 4	Plasma Membrane	transmembrane receptor		1.556	C2CD4A	C2CD4A	C2 calcium dependent domain containing 4A	Nucleus	other
	0.483	CNP	CNP	2'',3''-cyclic nucleotide 3'' phosphodiesterase	Cytoplasm	enzyme		0.37	DLGAP4	DLGAP4	DLG associated protein 4	Plasma Membrane	other		1.145	CLIC4	CLIC4	chloride intracellular channel 4	Plasma Membrane	ion channel		-0.488	C2CD5	C2CD5	C2 calcium dependent domain containing 5	Cytoplasm	other
	-0.601	CNPY4	CNPY4	canopy FGF signaling regulator 4	Other	other		0.898	DNAJA1	DNAJA1	DnaJ heat shock protein family (Hsp40) member A1	Nucleus	other		0.902	CLIP1	CLIP1	CAP-Gly domain containing linker protein 1	Cytoplasm	other		-0.335	C2orf49	C2orf49	chromosome 2 open reading frame 49	Nucleus	other
	-0.496	CNST	CNST	consortin, connexin sorting protein	Cytoplasm	other		-0.917	DNAJB13	DNAJB13	DnaJ heat shock protein family (Hsp40) member B13	Cytoplasm	other		0.606	CLNS1A	CLNS1A	chloride nucleotide-sensitive channel 1A	Plasma Membrane	ion channel		-0.456	C2orf68	C2orf68	chromosome 2 open reading frame 68	Other	other
	-0.369	COG4	COG4	component of oligomeric golgi complex 4	Cytoplasm	transporter		0.415	DNM2	DNM2	dynamin 2	Plasma Membrane	enzyme		0.897	CLUHP3	CLUHP3		Other	other		-0.99	C2orf92	C2orf92	chromosome 2 open reading frame 92	Other	other
	-1.313	COL5A3	COL5A3	collagen type V alpha 3 chain	Extracellular Space	other		0.57	DNPEP	DNPEP	aspartyl aminopeptidase	Cytoplasm	peptidase		-0.258	CMPK1	CMPK1	cytidine/uridine monophosphate kinase 1	Nucleus	kinase		-0.772	C3AR1	C3AR1	complement C3a receptor 1	Plasma Membrane	G-protein coupled receptor
	0.442	COQ4	COQ4	coenzyme Q4	Cytoplasm	enzyme		0.799	DNPH1	DNPH1	2'-deoxynucleoside 5'-phosphate N-hydrolase 1	Nucleus	enzyme		1.835	CMPK2	CMPK2	cytidine/uridine monophosphate kinase 2	Cytoplasm	kinase		0.736	C5orf58	C5orf58	chromosome 5 open reading frame 58	Other	other
	-0.547	CORO1B	CORO1B	coronin 1B	Cytoplasm	other		0.38	DNTTIP2	DNTTIP2	deoxynucleotidyltransferase terminal interacting protein 2	Nucleus	other		0.416	CMTR1	CMTR1	cap methyltransferase 1	Nucleus	enzyme		-0.389	C6orf120	C6orf120	chromosome 6 open reading frame 120	Cytoplasm	other
	-1.344	CORO6	CORO6	coronin 6	Extracellular Space	other		-0.366	DOCK11	DOCK11	dedicator of cytokinesis 11	Cytoplasm	other		-0.605	CNN2	CNN2	calponin 2	Cytoplasm	other		-1.417	C6orf163	C6orf163	chromosome 6 open reading frame 163	Other	other
	-0.439	COX20	COX20	cytochrome c oxidase assembly factor COX20	Cytoplasm	other		-1.108	DPEP2	DPEP2	dipeptidase 2	Extracellular Space	peptidase		0.461	CNP	CNP	2'',3''-cyclic nucleotide 3'' phosphodiesterase	Cytoplasm	enzyme		0.486	C8orf33	C8orf33	chromosome 8 open reading frame 33	Other	other
	0.729	CPEB4	CPEB4	cytoplasmic polyadenylation element binding protein 4	Plasma Membrane	other		-0.395	DPH5	DPH5	diphthamide biosynthesis 5	Cytoplasm	enzyme		-0.375	CNPY4	CNPY4	canopy FGF signaling regulator 4	Other	other		-0.825	CA11	CA11	carbonic anhydrase 11	Extracellular Space	enzyme
	-0.323	CPSF6	CPSF6	cleavage and polyadenylation specific factor 6	Nucleus	other		0.426	DPM2	DPM2	dolichyl-phosphate mannosyltransferase subunit 2, regulatory	Cytoplasm	enzyme		-0.521	CNST	CNST	consortin, connexin sorting protein	Cytoplasm	other		-0.993	CA5B	CA5B	carbonic anhydrase 5B	Cytoplasm	enzyme
	0.882	CPT1A	CPT1A	carnitine palmitoyltransferase 1A	Cytoplasm	enzyme		0.433	DPP3	DPP3	dipeptidyl peptidase 3	Cytoplasm	peptidase		-0.419	CNTRL	CNTRL	centriolin	Nucleus	transcription regulator		-1.585	CABP4	CABP4	calcium binding protein 4	Other	other
	-0.722	CREB3L2	CREB3L2	cAMP responsive element binding protein 3 like 2	Nucleus	transcription regulator		0.932	DPP4	DPP4	dipeptidyl peptidase 4	Plasma Membrane	peptidase		0.471	COA1	COA1	cytochrome c oxidase assembly factor 1	Cytoplasm	other		-1.264	CACNA1I	CACNA1I	calcium voltage-gated channel subunit alpha1 I	Plasma Membrane	ion channel
	-0.375	CREBL2	CREBL2	cAMP responsive element binding protein like 2	Nucleus	transcription regulator		0.949	DRAM1	DRAM1	DNA damage regulated autophagy modulator 1	Cytoplasm	other		-1.292	COBL	COBL	cordon-bleu WH2 repeat protein	Plasma Membrane	other		-0.921	CACNA2D2	CACNA2D2	calcium voltage-gated channel auxiliary subunit alpha2delta 2	Plasma Membrane	ion channel
	0.797	CREM	CREM	cAMP responsive element modulator	Nucleus	transcription regulator		-0.695	CCDC65	DRC2	dynein regulatory complex subunit 2	Other	other		-0.356	COG4	COG4	component of oligomeric golgi complex 4	Cytoplasm	transporter		-0.763	CACNA2D4	CACNA2D4	calcium voltage-gated channel auxiliary subunit alpha2delta 4	Plasma Membrane	ion channel
	-0.815	CRIP1	CRIP1	cysteine rich protein 1	Cytoplasm	other		0.606	DTNBP1	DTNBP1	dystrobrevin binding protein 1	Plasma Membrane	other		0.806	COL18A1	COL18A1	collagen type XVIII alpha 1 chain	Extracellular Space	other		-0.443	CACNB1	CACNB1	calcium voltage-gated channel auxiliary subunit beta 1	Plasma Membrane	ion channel
	-0.475	CRTAP	CRTAP	cartilage associated protein	Extracellular Space	other		1.353	DTX3L	DTX3L	deltex E3 ubiquitin ligase 3L	Cytoplasm	enzyme		-1.296	COL5A1	COL5A1	collagen type V alpha 1 chain	Extracellular Space	other		-0.412	CACNB3	CACNB3	calcium voltage-gated channel auxiliary subunit beta 3	Plasma Membrane	ion channel
	-0.585	CRTC1	CRTC1	CREB regulated transcription coactivator 1	Nucleus	transcription regulator		-0.628	DUS2	DUS2	dihydrouridine synthase 2	Cytoplasm	enzyme		-1.694	COL5A3	COL5A3	collagen type V alpha 3 chain	Extracellular Space	other		0.575	CACYBP	CACYBP	calcyclin binding protein	Nucleus	other
	-0.513	CRY1	CRY1	cryptochrome circadian regulator 1	Nucleus	enzyme		0.64	DUSP2	DUSP2	dual specificity phosphatase 2	Nucleus	phosphatase		0.816	COMMD1	COMMD1	copper metabolism domain containing 1	Nucleus	transporter		0.649	CACYBPP2	CACYBPP2	calcyclin binding protein pseudogene 2	Other	other
	-0.791	CRYBG3	CRYBG3	crystallin beta-gamma domain containing 3	Other	other		1.287	DUSP4	DUSP4	dual specificity phosphatase 4	Nucleus	phosphatase		0.278	COPB1	COPB1	coat protein complex I subunit beta 1	Cytoplasm	transporter		0.403	CAD	CAD	carbamoyl-phosphate synthetase 2, aspartate transcarbamylase, and dihydroorotase	Cytoplasm	enzyme
	-0.252	CSDE1	CSDE1	cold shock domain containing E1	Cytoplasm	enzyme		2.281	DUSP5	DUSP5	dual specificity phosphatase 5	Nucleus	phosphatase		0.321	COPE	COPE	coat protein complex I subunit epsilon	Cytoplasm	transporter		-1.601	CALCB	CALCB	calcitonin related polypeptide beta	Extracellular Space	other
	1.582	CSF1	CSF1	colony stimulating factor 1	Extracellular Space	cytokine		1.371	DUSP6	DUSP6	dual specificity phosphatase 6	Cytoplasm	phosphatase		0.415	COQ4	COQ4	coenzyme Q4	Cytoplasm	enzyme		-0.569	CALCOCO1	CALCOCO1	calcium binding and coiled-coil domain 1	Nucleus	transcription regulator
	-0.436	CSGALNACT2	CSGALNACT2	chondroitin sulfate N-acetylgalactosaminyltransferase 2	Cytoplasm	enzyme		-0.523	DUSP7	DUSP7	dual specificity phosphatase 7	Cytoplasm	phosphatase		-0.434	COQ8A	COQ8A	coenzyme Q8A	Cytoplasm	kinase		0.503	CALCOCO2	CALCOCO2	calcium binding and coiled-coil domain 2	Nucleus	other
	0.383	CSK	CSK	C-terminal Src kinase	Cytoplasm	kinase		-0.49	DYRK2	DYRK2	dual specificity tyrosine phosphorylation regulated kinase 2	Cytoplasm	kinase		2.021	C15orf48	COXFA4L3	cytochrome c oxidase associated subunit FA4L3	Nucleus	other		1.439	CALD1	CALD1	caldesmon 1	Cytoplasm	other
	-0.227	CSNK2A2	CSNK2A2	casein kinase 2 alpha 2	Cytoplasm	kinase		-0.579	DZIP3	DZIP3	DAZ interacting zinc finger protein 3	Cytoplasm	enzyme		0.619	CPD	CPD	carboxypeptidase D	Extracellular Space	peptidase		-0.663	CALHM2	CALHM2	calcium homeostasis modulator family member 2	Plasma Membrane	other
	0.621	CSTF2T	CSTF2T	cleavage stimulation factor subunit 2 tau variant	Nucleus	other		-1.842	E2F2	E2F2	E2F transcription factor 2	Nucleus	transcription regulator		0.592	CPT1A	CPT1A	carnitine palmitoyltransferase 1A	Cytoplasm	enzyme		0.488	CALR	CALR	calreticulin	Cytoplasm	transcription regulator
	-0.328	CTC-338M12.4	CTC-338M12.4	uncharacterized LOC101928649	Other	other		0.314	E2F4	E2F4	E2F transcription factor 4	Nucleus	transcription regulator		-1.98	CR1	CR1	complement C3b/C4b receptor 1 (Knops blood group)	Plasma Membrane	transmembrane receptor		-0.483	CAMK2G	CAMK2G	calcium/calmodulin dependent protein kinase II gamma	Cytoplasm	kinase
	-0.431	CTC1	CTC1	CST telomere replication complex component 1	Nucleus	other		0.262	ECPAS	ECPAS	Ecm29 proteasome adaptor and scaffold	Cytoplasm	other		-1.41	CR2	CR2	complement C3d receptor 2	Plasma Membrane	transmembrane receptor		-0.452	CAMK4	CAMK4	calcium/calmodulin dependent protein kinase IV	Nucleus	kinase
	-0.477	CTSC	CTSC	cathepsin C	Cytoplasm	peptidase		-0.725	EDEM3	EDEM3	ER degradation enhancing alpha-mannosidase like protein 3	Cytoplasm	enzyme		-0.299	CREBL2	CREBL2	cAMP responsive element binding protein like 2	Nucleus	transcription regulator		0.345	CANT1	CANT1	calcium activated nucleotidase 1	Extracellular Space	enzyme
	1.33	CTSL	CTSL	cathepsin L	Cytoplasm	peptidase		-0.436	FAM102A	EEIG1	estrogen-induced osteoclastogenesis regulator 1	Cytoplasm	other		0.69	CRELD2	CRELD2	CRELD disulfide isomerase 2	Other	other		-0.631	CAPN2	CAPN2	calpain 2	Cytoplasm	peptidase
	0.863	CTSO	CTSO	cathepsin O	Cytoplasm	peptidase		-0.97	EFNA3	EFNA3	ephrin A3	Plasma Membrane	kinase		0.833	CREM	CREM	cAMP responsive element modulator	Nucleus	transcription regulator		0.323	CAPRIN1	CAPRIN1	cell cycle associated protein 1	Cytoplasm	translation regulator
	0.604	CTSS	CTSS	cathepsin S	Cytoplasm	peptidase		1.797	EGR2	EGR2	early growth response 2	Nucleus	transcription regulator		-0.317	CRLF3	CRLF3	cytokine receptor like factor 3	Cytoplasm	transcription regulator		-0.46	CAPRIN2	CAPRIN2	caprin family member 2	Cytoplasm	other
	-0.56	CUTA	CUTA	cutA divalent cation tolerance homolog	Cytoplasm	other		0.758	EHD4	EHD4	EH domain containing 4	Plasma Membrane	enzyme		-0.647	CRTAP	CRTAP	cartilage associated protein	Extracellular Space	other		-0.54	CAPS	CAPS	calcyphosine	Cytoplasm	other
	-0.636	CUZD1	CUZD1	CUB and zona pellucida like domains 1	Plasma Membrane	other		-0.378	EHMT2	EHMT2	euchromatic histone lysine methyltransferase 2	Nucleus	enzyme		-0.628	CRTC1	CRTC1	CREB regulated transcription coactivator 1	Nucleus	transcription regulator		0.17	CAPZA1	CAPZA1	capping actin protein of muscle Z-line subunit alpha 1	Cytoplasm	other
	3.547	CXCL10	CXCL10	C-X-C motif chemokine ligand 10	Extracellular Space	cytokine		-0.314	EIF4B	EIF4B	eukaryotic translation initiation factor 4B	Cytoplasm	translation regulator		-0.356	CSDE1	CSDE1	cold shock domain containing E1	Cytoplasm	enzyme		-0.324	CARD11	CARD11	caspase recruitment domain family member 11	Cytoplasm	kinase
	1.459	CXCR6	CXCR6	C-X-C motif chemokine receptor 6	Plasma Membrane	G-protein coupled receptor		0.28	EIF4G1	EIF4G1	eukaryotic translation initiation factor 4 gamma 1	Cytoplasm	translation regulator		2.293	CSF2	CSF2	colony stimulating factor 2	Extracellular Space	cytokine		-0.601	CARD14	CARD14	caspase recruitment domain family member 14	Cytoplasm	other
	0.274	CXorf38	CXorf38	chromosome X open reading frame 38	Cytoplasm	other		0.547	EIF5A	EIF5A	eukaryotic translation initiation factor 5A	Cytoplasm	translation regulator		0.422	CSNK1D	CSNK1D	casein kinase 1 delta	Cytoplasm	kinase		-0.358	CARD19	CARD19	caspase recruitment domain family member 19	Cytoplasm	other
	-0.417	CYB561D1	CYB561D1	cytochrome b561 family member D1	Other	other		0.649	EIF5AL1	EIF5AL1	eukaryotic translation initiation factor 5A like 1	Other	other		0.557	CSNK1G3	CSNK1G3	casein kinase 1 gamma 3	Cytoplasm	kinase		-0.419	CARD8	CARD8	caspase recruitment domain family member 8	Nucleus	peptidase
	0.433	CYBC1	CYBC1	cytochrome b-245 chaperone 1	Cytoplasm	other		0.453	EIF6	EIF6	eukaryotic translation initiation factor 6	Cytoplasm	translation regulator		0.711	CSRNP1	CSRNP1	cysteine and serine rich nuclear protein 1	Nucleus	transcription regulator		-0.645	CARD8-AS1	CARD8-AS1	CARD8 antisense RNA 1	Other	other
	0.566	CYLD	CYLD	CYLD lysine 63 deubiquitinase	Nucleus	transcription regulator		-0.442	ELF1	ELF1	E74 like ETS transcription factor 1	Nucleus	transcription regulator		0.462	CSTF2	CSTF2	cleavage stimulation factor subunit 2	Nucleus	other		-1.108	CARF	CARF	calcium responsive transcription factor	Nucleus	transcription regulator
	1.331	CYREN	CYREN	cell cycle regulator of NHEJ	Nucleus	other		-1.256	ELFN2	ELFN2	extracellular leucine rich repeat and fibronectin type III domain containing 2	Extracellular Space	other		-0.533	CTBP1-DT	CTBP1-DT	CTBP1 divergent transcript	Nucleus	other		0.661	CARS1	CARS1	cysteinyl-tRNA synthetase 1	Cytoplasm	enzyme
	1.055	CYSLTR2	CYSLTR2	cysteinyl leukotriene receptor 2	Plasma Membrane	G-protein coupled receptor		1.535	ELL2	ELL2	elongation factor for RNA polymerase II 2	Nucleus	transcription regulator		-0.328	CTC-338M12.4	CTC-338M12.4	uncharacterized LOC101928649	Other	other		0.555	CARS-AS1	CARS1-AS1	CARS1 antisense RNA 1	Other	other
	0.525	CYTIP	CYTIP	cytohesin 1 interacting protein	Cytoplasm	other		0.37	ELMO2	ELMO2	engulfment and cell motility 2	Cytoplasm	other		-0.405	CTDSP2	CTDSP2	CTD small phosphatase 2	Nucleus	phosphatase		0.681	CASK	CASK	calcium/calmodulin dependent serine protein kinase	Plasma Membrane	kinase
	1.676	DACT1	DACT1	dishevelled binding antagonist of beta catenin 1	Cytoplasm	other		0.491	ELOC	ELOC	elongin C	Nucleus	transcription regulator		0.405	CTSB	CTSB	cathepsin B	Cytoplasm	peptidase		0.893	CASK-AS1	CASK-AS1		Other	other
	-0.412	DAGLB	DAGLB	diacylglycerol lipase beta	Plasma Membrane	enzyme		0.439	EMC2	EMC2	ER membrane protein complex subunit 2	Nucleus	other		1.187	CTSH	CTSH	cathepsin H	Cytoplasm	peptidase		1.336	CASP1P2	CASP1P2		Other	other
	1.358	DAPP1	DAPP1	dual adaptor of phosphotyrosine and 3-phosphoinositides 1	Cytoplasm	other		0.437	EMG1	EMG1	EMG1 N1-specific pseudouridine methyltransferase	Nucleus	enzyme		1.736	CTSL	CTSL	cathepsin L	Cytoplasm	peptidase		0.415	CASP4	CASP4	caspase 4	Cytoplasm	peptidase
	0.488	DBI	DBI	diazepam binding inhibitor, acyl-CoA binding protein	Cytoplasm	other		0.289	EML2	EML2	EMAP like 2	Cytoplasm	other		-0.415	CUL4B	CUL4B	cullin 4B	Nucleus	other		0.765	CASP7	CASP7	caspase 7	Cytoplasm	peptidase
	-0.869	DBP	DBP	D-box binding PAR bZIP transcription factor	Nucleus	transcription regulator		0.487	EML3	EML3	EMAP like 3	Cytoplasm	other		-0.552	CUTA	CUTA	cutA divalent cation tolerance homolog	Cytoplasm	other		-0.512	CASP8AP2	CASP8AP2	caspase 8 associated protein 2	Nucleus	transcription regulator
	0.374	DCAF11	DCAF11	DDB1 and CUL4 associated factor 11	Nucleus	other		1.54	EMP1	EMP1	epithelial membrane protein 1	Plasma Membrane	other		-0.267	CUTALP	CUTALP	cutA divalent cation tolerance like, pseudogene	Other	other		0.403	CASP9	CASP9	caspase 9	Cytoplasm	peptidase
	-0.52	DCAKD	DCAKD	dephospho-CoA kinase domain containing	Cytoplasm	enzyme		-0.506	EMP3	EMP3	epithelial membrane protein 3 (MAM blood group)	Plasma Membrane	other		1.559	CXCL10	CXCL10	C-X-C motif chemokine ligand 10	Extracellular Space	cytokine		0.478	CASZ1	CASZ1	castor zinc finger 1	Nucleus	enzyme
	-0.407	DCUN1D2	DCUN1D2	defective in cullin neddylation 1 domain containing 2	Other	other		1.86	ENPP1	ENPP1	ectonucleotide pyrophosphatase/phosphodiesterase 1	Plasma Membrane	enzyme		1.408	CXCR6	CXCR6	C-X-C motif chemokine receptor 6	Plasma Membrane	G-protein coupled receptor		-0.338	CAT	CAT	catalase	Cytoplasm	enzyme
	-0.318	DDHD2	DDHD2	DDHD domain containing 2	Cytoplasm	enzyme		-0.547	EPB41	EPB41	erythrocyte membrane protein band 4.1	Plasma Membrane	other		0.268	CXorf38	CXorf38	chromosome X open reading frame 38	Cytoplasm	other		0.613	CBFB	CBFB	core-binding factor subunit beta	Nucleus	transcription regulator
	-0.712	DDX12P	DDX12P	DEAD/H-box helicase 12, pseudogene	Other	other		-0.525	EPHA1	EPHA1	EPH receptor A1	Plasma Membrane	kinase		0.548	CYBC1	CYBC1	cytochrome b-245 chaperone 1	Cytoplasm	other		1.088	CBLN3	CBLN3	cerebellin 3 precursor	Extracellular Space	other
	0.646	DDX21	DDX21	DExD-box helicase 21	Nucleus	enzyme		-0.615	EPHB6	EPHB6	EPH receptor B6	Plasma Membrane	kinase		0.454	CYC1	CYC1	cytochrome c1	Cytoplasm	enzyme		0.891	CBR1	CBR1	carbonyl reductase 1	Cytoplasm	enzyme
	-0.309	DDX39B	DDX39B	DExD-box helicase 39B	Nucleus	enzyme		-0.617	EPHX1	EPHX1	epoxide hydrolase 1	Cytoplasm	peptidase		0.464	CYCS	CYCS	cytochrome c, somatic	Cytoplasm	enzyme		-0.754	CBR4	CBR4	carbonyl reductase 4	Cytoplasm	enzyme
	1.662	DDX60	DDX60	DExD/H-box helicase 60	Cytoplasm	enzyme		0.958	EPOP	EPOP	elongin BC and polycomb repressive complex 2 associated protein	Other	other		0.873	CYREN	CYREN	cell cycle regulator of NHEJ	Nucleus	other		-0.46	CBX5	CBX5	chromobox 5	Nucleus	transcription regulator
	-0.306	DEK	DEK	DEK proto-oncogene	Nucleus	transcription regulator		1.896	EPSTI1	EPSTI1	epithelial stromal interaction 1	Other	other		0.592	CYSTM1	CYSTM1	cysteine rich transmembrane module containing 1	Cytoplasm	other		-0.441	CBX7	CBX7	chromobox 7	Nucleus	other
	-0.312	DENND1C	DENND1C	DENN domain containing 1C	Cytoplasm	other		0.785	ERAP2	ERAP2	endoplasmic reticulum aminopeptidase 2	Cytoplasm	peptidase		0.783	CYTIP	CYTIP	cytohesin 1 interacting protein	Cytoplasm	other		-0.548	CBY1	CBY1	chibby 1, beta catenin antagonist	Cytoplasm	other
	-0.508	DENND2D	DENND2D	DENN domain containing 2D	Cytoplasm	other		-0.96	ERBB3	ERBB3	erb-b2 receptor tyrosine kinase 3	Plasma Membrane	kinase		0.858	D2HGDH	D2HGDH	D-2-hydroxyglutarate dehydrogenase	Cytoplasm	enzyme		-0.258	CCAR1	CCAR1	cell division cycle and apoptosis regulator 1	Nucleus	transcription regulator
	0.337	DERL1	DERL1	derlin 1	Cytoplasm	other		-0.325	ERCC5	ERCC5	ERCC excision repair 5, endonuclease	Nucleus	enzyme		1.314	DAPK2	DAPK2	death associated protein kinase 2	Cytoplasm	kinase		-0.594	CCDC14	CCDC14	coiled-coil domain containing 14	Cytoplasm	other
	-0.539	DGKZ	DGKZ	diacylglycerol kinase zeta	Cytoplasm	kinase		0.632	ERVK13-1	ERVK13-1	endogenous retrovirus group K13 member 1	Other	other		0.593	DBI	DBI	diazepam binding inhibitor, acyl-CoA binding protein	Cytoplasm	other		-0.433	CCDC18-AS1	CCDC18-AS1	CCDC18 antisense RNA 1	Other	other
	-0.512	DGKZP1	DGKZP1	diacylglycerol kinase zeta pseudogene 1	Other	other		0.559	ESPN	ESPN	espin	Cytoplasm	other		-1.13	DBP	DBP	D-box binding PAR bZIP transcription factor	Nucleus	transcription regulator		-0.487	CCDC186	CCDC186	coiled-coil domain containing 186	Cytoplasm	other
	0.569	DGLUCY	DGLUCY	D-glutamate cyclase	Cytoplasm	enzyme		-0.556	ESYT1	ESYT1	extended synaptotagmin 1	Cytoplasm	transporter		-0.412	DCK	DCK	deoxycytidine kinase	Nucleus	kinase		0.593	CCDC22	CCDC22	CCC complex scaffolding subunit CCDC22	Cytoplasm	other
	-0.41	DHRS13	DHRS13	dehydrogenase/reductase 13	Other	enzyme		0.502	ETHE1	ETHE1	ETHE1 persulfide dioxygenase	Cytoplasm	enzyme		0.309	DCTN5	DCTN5	dynactin subunit 5	Nucleus	other		-1.019	CCDC30	CCDC30	coiled-coil domain containing 30	Cytoplasm	other
	0.432	DHTKD1	DHTKD1	dehydrogenase E1 and transketolase domain containing 1	Cytoplasm	enzyme		1.141	ETS2	ETS2	ETS proto-oncogene 2, transcription factor	Nucleus	transcription regulator		0.589	DCUN1D3	DCUN1D3	defective in cullin neddylation 1 domain containing 3	Plasma Membrane	other		0.426	CCDC32	CCDC32	coiled-coil domain containing 32	Other	other
	-0.335	DIAPH1	DIAPH1	diaphanous related formin 1	Plasma Membrane	other		0.465	ETV3	ETV3	ETS variant transcription factor 3	Nucleus	transcription regulator		1.28	DDIT4	DDIT4	DNA damage inducible transcript 4	Cytoplasm	other		-0.78	CCDC39	CCDC39	coiled-coil domain 39 molecular ruler complex subunit	Cytoplasm	other
	-0.512	DIPK2A	DIPK2A	divergent protein kinase domain 2A	Cytoplasm	other		2.97	ETV7	ETV7	ETS variant transcription factor 7	Nucleus	transcription regulator		1.297	DDIT4-AS1	DDIT4-AS1	DDIT4 antisense RNA 1	Other	other		0.392	CCDC47	CCDC47	coiled-coil domain containing 47	Extracellular Space	other
	0.353	DLD	DLD	dihydrolipoamide dehydrogenase	Cytoplasm	enzyme		-0.825	EVI2A	EVI2A	ecotropic viral integration site 2A	Plasma Membrane	transmembrane receptor		-0.642	DDX12P	DDX12P	DEAD/H-box helicase 12, pseudogene	Other	other		-0.493	CCDC88C	CCDC88C	coiled-coil and HOOK domain protein 88C	Cytoplasm	other
	-1.454	DNAI2	DNAI2	dynein axonemal intermediate chain 2	Cytoplasm	other		-1.093	EVI2B	EVI2B	ecotropic viral integration site 2B	Plasma Membrane	other		0.582	DDX21	DDX21	DExD-box helicase 21	Nucleus	enzyme		0.548	CCDC9	CCDC9	coiled-coil domain containing 9	Extracellular Space	other
	1.137	DNAJA1	DNAJA1	DnaJ heat shock protein family (Hsp40) member A1	Nucleus	other		0.332	EXOC2	EXOC2	exocyst complex component 2	Plasma Membrane	other		1.14	DDX60	DDX60	DExD/H-box helicase 60	Cytoplasm	enzyme		0.255	CCDC97	CCDC97	coiled-coil domain containing 97	Other	other
	-0.908	DNAJB13	DNAJB13	DnaJ heat shock protein family (Hsp40) member B13	Cytoplasm	other		-0.283	EZH1	EZH1	enhancer of zeste 1 polycomb repressive complex 2 subunit	Nucleus	enzyme		-0.488	DENND2D	DENND2D	DENN domain containing 2D	Cytoplasm	other		2.98	CCL20	CCL20	C-C motif chemokine ligand 20	Extracellular Space	cytokine
	0.32	DNM2	DNM2	dynamin 2	Plasma Membrane	enzyme		1.014	F2RL1	F2RL1	F2R like trypsin receptor 1	Plasma Membrane	G-protein coupled receptor		-0.469	DGKA	DGKA	diacylglycerol kinase alpha	Cytoplasm	kinase		-0.446	CCM2	CCM2	CCM2 scaffold protein	Cytoplasm	other
	0.634	DNPEP	DNPEP	aspartyl aminopeptidase	Cytoplasm	peptidase		-1.174	FAAHP1	FAAHP1	fatty acid amide hydrolase pseudogene 1	Other	other		-0.349	DGKZ	DGKZ	diacylglycerol kinase zeta	Cytoplasm	kinase		-0.352	CCNL2	CCNL2	cyclin L2	Nucleus	other
	0.771	DNPH1	DNPH1	2'-deoxynucleoside 5'-phosphate N-hydrolase 1	Nucleus	enzyme		0.357	FAAP100	FAAP100	FA core complex associated protein 100	Nucleus	other		-0.536	DGKZP1	DGKZP1	diacylglycerol kinase zeta pseudogene 1	Other	other		1.575	CCR7	CCR7	C-C motif chemokine receptor 7	Plasma Membrane	G-protein coupled receptor
	-0.469	DOCK11	DOCK11	dedicator of cytokinesis 11	Cytoplasm	other		-0.666	FAM117B	FAM117B	family with sequence similarity 117 member B	Other	other		0.462	DGLUCY	DGLUCY	D-glutamate cyclase	Cytoplasm	enzyme		1.37	CCR8	CCR8	C-C motif chemokine receptor 8	Plasma Membrane	G-protein coupled receptor
	-1.119	DPEP2	DPEP2	dipeptidase 2	Extracellular Space	peptidase		-0.548	FAM13A-AS1	FAM13A-AS1	FAM13A antisense RNA 1	Other	other		0.446	DHCR7	DHCR7	7-dehydrocholesterol reductase	Cytoplasm	enzyme		-0.708	CCSAP	CCSAP	centriole, cilia and spindle associated protein	Cytoplasm	other
	0.65	DPP4	DPP4	dipeptidyl peptidase 4	Plasma Membrane	peptidase		0.668	FAM177A1	FAM177A1	family with sequence similarity 177 member A1	Cytoplasm	other		-0.608	DHRS4-AS1	DHRS4-AS1	DHRS4 antisense RNA 1	Other	other		0.658	CCT2	CCT2	chaperonin containing TCP1 subunit 2	Cytoplasm	kinase
	-0.893	DPYSL2	DPYSL2	dihydropyrimidinase like 2	Cytoplasm	enzyme		-0.64	FAM216A	FAM216A	family with sequence similarity 216 member A	Other	other		0.998	DIPK1B	DIPK1B	divergent protein kinase domain 1B	Other	other		0.571	CCT3	CCT3	chaperonin containing TCP1 subunit 3	Cytoplasm	other
	1.048	DRAM1	DRAM1	DNA damage regulated autophagy modulator 1	Cytoplasm	other		-0.563	FAM78A	FAM78A	family with sequence similarity 78 member A	Other	other		0.345	DLD	DLD	dihydrolipoamide dehydrogenase	Cytoplasm	enzyme		0.419	CCT4	CCT4	chaperonin containing TCP1 subunit 4	Cytoplasm	other
	-0.325	DRAM2	DRAM2	DNA damage regulated autophagy modulator 2	Cytoplasm	other		0.98	FAM89A	FAM89A	family with sequence similarity 89 member A	Other	other		-0.317	DLG1	DLG1	discs large MAGUK scaffold protein 1	Cytoplasm	other		0.601	CCT5	CCT5	chaperonin containing TCP1 subunit 5	Cytoplasm	other
	0.545	DRAP1	DRAP1	DR1 associated protein 1	Nucleus	transcription regulator		-0.886	FAM8A1	FAM8A1	family with sequence similarity 8 member A1	Other	other		0.919	DLK2	DLK2	delta like non-canonical Notch ligand 2	Extracellular Space	other		0.462	CCT6A	CCT6A	chaperonin containing TCP1 subunit 6A	Cytoplasm	other
	-1.224	CCDC65	DRC2	dynein regulatory complex subunit 2	Other	other		1.355	FAS	FAS	Fas cell surface death receptor	Plasma Membrane	transmembrane receptor		-0.75	DNA2	DNA2	DNA replication helicase/nuclease 2	Cytoplasm	enzyme		0.711	CCT7	CCT7	chaperonin containing TCP1 subunit 7	Cytoplasm	other
	1.157	GAS8	DRC4	dynein regulatory complex subunit 4	Cytoplasm	other		0.265	FBRS	FBRS	fibrosin	Extracellular Space	cytokine		0.799	DNAJA1	DNAJA1	DnaJ heat shock protein family (Hsp40) member A1	Nucleus	other		-1.248	CD101	CD101	CD101 molecule	Plasma Membrane	other
	0.961	DTNBP1	DTNBP1	dystrobrevin binding protein 1	Plasma Membrane	other		-0.727	FBXL16	FBXL16	F-box and leucine rich repeat protein 16	Cytoplasm	other		-0.845	DNAJB13	DNAJB13	DnaJ heat shock protein family (Hsp40) member B13	Cytoplasm	other		1.01	CD109	CD109	CD109 molecule	Plasma Membrane	other
	2.118	DTX3L	DTX3L	deltex E3 ubiquitin ligase 3L	Cytoplasm	enzyme		0.537	FBXL6	FBXL6	F-box and leucine rich repeat protein 6	Other	enzyme		0.613	DNAJB6	DNAJB6	DnaJ heat shock protein family (Hsp40) member B6	Nucleus	transcription regulator		1.926	CD200	CD200	CD200 molecule	Plasma Membrane	other
	-0.743	DUS2	DUS2	dihydrouridine synthase 2	Cytoplasm	enzyme		-0.263	FBXO11	FBXO11	F-box protein 11	Cytoplasm	enzyme		0.378	DNAJC2	DNAJC2	DnaJ heat shock protein family (Hsp40) member C2	Nucleus	transcription regulator		-1.486	CD244	CD244	CD244 molecule	Plasma Membrane	other
	2.067	DUSP5	DUSP5	dual specificity phosphatase 5	Nucleus	phosphatase		-0.706	FBXO32	FBXO32	F-box protein 32	Cytoplasm	enzyme		0.554	DNM2	DNM2	dynamin 2	Plasma Membrane	enzyme		0.394	CD247	CD247	CD247 molecule	Plasma Membrane	transmembrane receptor
	-0.499	DUSP7	DUSP7	dual specificity phosphatase 7	Cytoplasm	phosphatase		1.655	FBXO6	FBXO6	F-box protein 6	Cytoplasm	other		0.583	DNPEP	DNPEP	aspartyl aminopeptidase	Cytoplasm	peptidase		1.781	CD274	CD274	CD274 molecule	Plasma Membrane	transmembrane receptor
	0.342	E2F4	E2F4	E2F transcription factor 4	Nucleus	transcription regulator		-0.61	FCGRT	FCGRT	Fc gamma receptor and transporter	Plasma Membrane	transmembrane receptor		0.84	DNPH1	DNPH1	2'-deoxynucleoside 5'-phosphate N-hydrolase 1	Nucleus	enzyme		-0.307	CD37	CD37	CD37 molecule	Plasma Membrane	other
	-0.784	EDEM3	EDEM3	ER degradation enhancing alpha-mannosidase like protein 3	Cytoplasm	enzyme		-1.283	FCMR	FCMR	Fc mu receptor	Plasma Membrane	transmembrane receptor		0.469	DNTTIP2	DNTTIP2	deoxynucleotidyltransferase terminal interacting protein 2	Nucleus	other		-0.345	CD3E	CD3E	CD3 epsilon subunit of T-cell receptor complex	Plasma Membrane	transmembrane receptor
	0.32	EDF1	EDF1	endothelial differentiation related factor 1	Nucleus	transcription regulator		0.838	C12orf4	FERRY3	FERRY endosomal RAB5 effector complex subunit 3	Cytoplasm	other		-1.264	DPEP2	DPEP2	dipeptidase 2	Extracellular Space	peptidase		-0.726	CD3G	CD3G	CD3 gamma subunit of T-cell receptor complex	Plasma Membrane	transmembrane receptor
	-0.481	FAM102A	EEIG1	estrogen-induced osteoclastogenesis regulator 1	Cytoplasm	other		4.427	FES	FES	FES proto-oncogene, tyrosine kinase	Cytoplasm	kinase		-1.427	DPEP3	DPEP3	dipeptidase 3	Other	peptidase		-0.337	CD4	CD4	CD4 molecule	Plasma Membrane	transmembrane receptor
	-0.495	EGLN1	EGLN1	egl-9 family hypoxia inducible factor 1	Cytoplasm	enzyme		1.908	FEZ1	FEZ1	fasciculation and elongation protein zeta 1	Cytoplasm	other		0.447	DPH3	DPH3	diphthamide biosynthesis 3	Cytoplasm	enzyme		-0.283	CD46	CD46	CD46 molecule	Plasma Membrane	transmembrane receptor
	-0.349	EHMT2	EHMT2	euchromatic histone lysine methyltransferase 2	Nucleus	enzyme		-1.656	FGF9	FGF9	fibroblast growth factor 9	Extracellular Space	growth factor		0.523	DPM2	DPM2	dolichyl-phosphate mannosyltransferase subunit 2, regulatory	Cytoplasm	enzyme		-0.514	CD48	CD48	CD48 molecule	Plasma Membrane	other
	0.963	EIF2AK2	EIF2AK2	eukaryotic translation initiation factor 2 alpha kinase 2	Cytoplasm	kinase		0.61	FHOD1	FHOD1	formin homology 2 domain containing 1	Cytoplasm	other		0.403	DPP3	DPP3	dipeptidyl peptidase 3	Cytoplasm	peptidase		-1.608	CD52	CD52	CD52 molecule	Plasma Membrane	other
	0.522	EIF4E3	EIF4E3	eukaryotic translation initiation factor 4E family member 3	Cytoplasm	translation regulator		-0.837	FITM2	FITM2	fat storage inducing transmembrane protein 2	Cytoplasm	enzyme		0.656	DPP4	DPP4	dipeptidyl peptidase 4	Plasma Membrane	peptidase		0.495	CD53	CD53	CD53 molecule	Plasma Membrane	other
	0.488	EIF5A	EIF5A	eukaryotic translation initiation factor 5A	Cytoplasm	translation regulator		-0.475	FLCN	FLCN	folliculin	Cytoplasm	other		1.207	DRAM1	DRAM1	DNA damage regulated autophagy modulator 1	Cytoplasm	other		0.592	CD59	CD59	CD59 molecule (CD59 blood group)	Plasma Membrane	other
	0.581	EIF5AL1	EIF5AL1	eukaryotic translation initiation factor 5A like 1	Other	other		-0.355	FLI1	FLI1	Fli-1 proto-oncogene, ETS transcription factor	Nucleus	transcription regulator		1.026	GAS8	DRC4	dynein regulatory complex subunit 4	Cytoplasm	other		0.584	CD63	CD63	CD63 molecule	Plasma Membrane	other
	0.416	EIF6	EIF6	eukaryotic translation initiation factor 6	Cytoplasm	translation regulator		0.641	FLOT1	FLOT1	flotillin 1	Plasma Membrane	other		0.983	IQCG	DRC9	dynein regulatory complex subunit 9	Cytoplasm	other		1.265	CD69	CD69	CD69 molecule	Plasma Membrane	transmembrane receptor
	-0.914	KIAA1324	ELAPOR1	endosome-lysosome associated apoptosis and autophagy regulator 1	Plasma Membrane	other		0.565	FLT3LG	FLT3LG	fms related receptor tyrosine kinase 3 ligand	Extracellular Space	cytokine		-1.469	DSCAML1	DSCAML1	DS cell adhesion molecule like 1	Plasma Membrane	other		1.988	CD7	CD7	CD7 molecule	Plasma Membrane	transmembrane receptor
	-0.501	ELF1	ELF1	E74 like ETS transcription factor 1	Nucleus	transcription regulator		0.892	FNDC3B	FNDC3B	fibronectin type III domain containing 3B	Cytoplasm	other		0.68	DSE	DSE	dermatan sulfate epimerase	Cytoplasm	enzyme		1.272	CD70	CD70	CD70 molecule	Extracellular Space	cytokine
	-1.11	ELFN2	ELFN2	extracellular leucine rich repeat and fibronectin type III domain containing 2	Extracellular Space	other		-0.526	FNIP1	FNIP1	folliculin interacting protein 1	Cytoplasm	other		0.62	DTNBP1	DTNBP1	dystrobrevin binding protein 1	Plasma Membrane	other		1.229	CD74	CD74	CD74 molecule	Plasma Membrane	transmembrane receptor
	0.57	ELK3	ELK3	ETS transcription factor ELK3	Nucleus	transcription regulator		1.669	FOSL1	FOSL1	FOS like 1, AP-1 transcription factor subunit	Nucleus	transcription regulator		1.143	DTX3L	DTX3L	deltex E3 ubiquitin ligase 3L	Cytoplasm	enzyme		2.05	CD83	CD83	CD83 molecule	Plasma Membrane	transmembrane receptor
	0.972	ELL2	ELL2	elongation factor for RNA polymerase II 2	Nucleus	transcription regulator		0.286	FPGS	FPGS	folylpolyglutamate synthase	Cytoplasm	enzyme		1.027	DUSP4	DUSP4	dual specificity phosphatase 4	Nucleus	phosphatase		-1.217	CD84	CD84	CD84 molecule	Plasma Membrane	other
	0.399	ELMO2	ELMO2	engulfment and cell motility 2	Cytoplasm	other		1.554	FRMD4B	FRMD4B	FERM domain containing 4B	Cytoplasm	other		2.389	DUSP5	DUSP5	dual specificity phosphatase 5	Nucleus	phosphatase		-0.944	CDC25B	CDC25B	cell division cycle 25B	Nucleus	phosphatase
	0.517	EMC2	EMC2	ER membrane protein complex subunit 2	Nucleus	other		0.768	FUOM	FUOM	fucose mutarotase	Cytoplasm	enzyme		1.611	DUSP6	DUSP6	dual specificity phosphatase 6	Cytoplasm	phosphatase		0.593	CDC37	CDC37	cell division cycle 37, HSP90 cochaperone	Cytoplasm	other
	0.478	EMC9	EMC9	ER membrane protein complex subunit 9	Plasma Membrane	other		2.643	FURIN	FURIN	furin, paired basic amino acid cleaving enzyme	Cytoplasm	peptidase		-0.677	DUSP7	DUSP7	dual specificity phosphatase 7	Cytoplasm	phosphatase		-0.925	CDC42BPG	CDC42BPG	CDC42 binding protein kinase gamma	Cytoplasm	kinase
	0.52	EML3	EML3	EMAP like 3	Cytoplasm	other		0.326	FUS	FUS	FUS RNA binding protein	Nucleus	transcription regulator		-0.473	DYRK2	DYRK2	dual specificity tyrosine phosphorylation regulated kinase 2	Cytoplasm	kinase		-0.333	CDC42SE1	CDC42SE1	CDC42 small effector 1	Plasma Membrane	other
	-0.561	EMP3	EMP3	epithelial membrane protein 3 (MAM blood group)	Plasma Membrane	other		-0.737	FYB1	FYB1	FYN binding protein 1	Nucleus	other		-0.695	DZIP3	DZIP3	DAZ interacting zinc finger protein 3	Cytoplasm	enzyme		1.182	CDCA7L	CDCA7L	cell division cycle associated 7 like	Nucleus	other
	-0.677	ENO2	ENO2	enolase 2	Cytoplasm	enzyme		0.346	G3BP2	G3BP2	G3BP stress granule assembly factor 2	Cytoplasm	enzyme		-2.32	E2F2	E2F2	E2F transcription factor 2	Nucleus	transcription regulator		-1.454	CDH23	CDH23	cadherin related 23	Plasma Membrane	transporter
	0.561	ENOX2	ENOX2	ecto-NOX disulfide-thiol exchanger 2	Plasma Membrane	enzyme		-0.652	GABPB1-AS1	GABPB1-AS1	GABPB1 antisense RNA 1	Other	other		0.313	E2F4	E2F4	E2F transcription factor 4	Nucleus	transcription regulator		-1.884	CDHR1	CDHR1	cadherin related family member 1	Plasma Membrane	other
	-0.281	ENTPD4	ENTPD4	ectonucleoside triphosphate diphosphohydrolase 4	Cytoplasm	enzyme		0.801	GADD45B	GADD45B	growth arrest and DNA damage inducible beta	Cytoplasm	other		-0.647	EDEM3	EDEM3	ER degradation enhancing alpha-mannosidase like protein 3	Cytoplasm	enzyme		1.256	CDK1	CDK1	cyclin dependent kinase 1	Nucleus	kinase
	0.442	EP400P1	EP400P1	EP400 pseudogene 1	Other	other		1.372	GADD45G	GADD45G	growth arrest and DNA damage inducible gamma	Nucleus	other		-0.603	EDRF1-AS1	EDRF1-AS1	EDRF1 antisense RNA 1	Other	other		-0.387	CDK10	CDK10	cyclin dependent kinase 10	Nucleus	kinase
	-0.494	EPB41	EPB41	erythrocyte membrane protein band 4.1	Plasma Membrane	other		0.962	GALNT6	GALNT6	polypeptide N-acetylgalactosaminyltransferase 6	Cytoplasm	enzyme		0.4	EED	EED	embryonic ectoderm development	Nucleus	transcription regulator		0.436	CDK17	CDK17	cyclin dependent kinase 17	Cytoplasm	kinase
	0.442	EPC2	EPC2	enhancer of polycomb 2	Nucleus	other		2.557	GBP1	GBP1	guanylate binding protein 1	Cytoplasm	enzyme		-1.067	EEF1AKMT3	EEF1AKMT3	EEF1A lysine methyltransferase 3	Cytoplasm	enzyme		-0.635	CDK19	CDK19	cyclin dependent kinase 19	Nucleus	kinase
	-0.654	EPHA1	EPHA1	EPH receptor A1	Plasma Membrane	kinase		2.681	GBP1P1	GBP1P1	guanylate binding protein 1 pseudogene 1	Other	other		0.954	EHD4	EHD4	EH domain containing 4	Plasma Membrane	enzyme		0.507	CDK2	CDK2	cyclin dependent kinase 2	Nucleus	kinase
	-1.093	EPHA4	EPHA4	EPH receptor A4	Plasma Membrane	kinase		0.91	GBP2	GBP2	guanylate binding protein 2	Cytoplasm	other		-0.405	EHMT2	EHMT2	euchromatic histone lysine methyltransferase 2	Nucleus	enzyme		-0.664	CDK20	CDK20	cyclin dependent kinase 20	Nucleus	kinase
	-0.748	EPHX1	EPHX1	epoxide hydrolase 1	Cytoplasm	peptidase		0.576	GBP3	GBP3	guanylate binding protein 3	Cytoplasm	enzyme		-0.337	EIF3L	EIF3L	eukaryotic translation initiation factor 3 subunit L	Cytoplasm	translation regulator		0.782	CDK2AP1	CDK2AP1	cyclin dependent kinase 2 associated protein 1	Nucleus	other
	2.808	EPSTI1	EPSTI1	epithelial stromal interaction 1	Other	other		2.058	GBP4	GBP4	guanylate binding protein 4	Nucleus	other		-0.397	EIF4B	EIF4B	eukaryotic translation initiation factor 4B	Cytoplasm	translation regulator		-0.404	CDK5RAP3	CDK5RAP3	CDK5 regulatory subunit associated protein 3	Nucleus	other
	0.363	ERAP1	ERAP1	endoplasmic reticulum aminopeptidase 1	Extracellular Space	peptidase		2.289	GBP5	GBP5	guanylate binding protein 5	Cytoplasm	enzyme		-0.455	EIF4BP3	EIF4BP3	eukaryotic translation initiation factor 4B pseudogene 3	Other	other		-0.789	CDKL1	CDKL1	cyclin dependent kinase like 1	Nucleus	kinase
	1.261	ERAP2	ERAP2	endoplasmic reticulum aminopeptidase 2	Cytoplasm	peptidase		1.775	GBP6	GBP6	guanylate binding protein family member 6	Other	other		-0.434	EIF4BP6	EIF4BP6	eukaryotic translation initiation factor 4B pseudogene 6	Other	other		2.002	CDKN1A	CDKN1A	cyclin dependent kinase inhibitor 1A	Nucleus	other
	-1.577	ERBB3	ERBB3	erb-b2 receptor tyrosine kinase 3	Plasma Membrane	kinase		1.582	GBP7	GBP7	guanylate binding protein 7	Cytoplasm	enzyme		0.335	EIF4G1	EIF4G1	eukaryotic translation initiation factor 4 gamma 1	Cytoplasm	translation regulator		-0.684	CDKN2C	CDKN2C	cyclin dependent kinase inhibitor 2C	Nucleus	transcription regulator
	-0.321	ERCC5	ERCC5	ERCC excision repair 5, endonuclease	Nucleus	enzyme		0.618	GCH1	GCH1	GTP cyclohydrolase 1	Cytoplasm	enzyme		0.553	EIF5A	EIF5A	eukaryotic translation initiation factor 5A	Cytoplasm	translation regulator		0.348	CDV3	CDV3	CDV3 homolog	Cytoplasm	other
	0.6	ESPN	ESPN	espin	Cytoplasm	other		-0.819	GCNT4	GCNT4	glucosaminyl (N-acetyl) transferase 4	Cytoplasm	enzyme		0.367	EIF6	EIF6	eukaryotic translation initiation factor 6	Cytoplasm	translation regulator		1.931	CEACAM1	CEACAM1	CEA cell adhesion molecule 1	Plasma Membrane	other
	-0.885	ESYT1	ESYT1	extended synaptotagmin 1	Cytoplasm	transporter		0.393	TSTA3	GFUS	GDP-L-fucose synthase	Plasma Membrane	enzyme		-0.985	KIAA1324	ELAPOR1	endosome-lysosome associated apoptosis and autophagy regulator 1	Plasma Membrane	other		-0.728	CEACAM21	CEACAM21	CEA cell adhesion molecule 21	Other	other
	-0.435	ESYT2	ESYT2	extended synaptotagmin 2	Plasma Membrane	other		0.374	GIMAP5	GIMAP5	GTPase, IMAP family member 5	Cytoplasm	other		-0.351	ELF1	ELF1	E74 like ETS transcription factor 1	Nucleus	transcription regulator		0.553	CEBPB	CEBPB	CCAAT enhancer binding protein beta	Nucleus	transcription regulator
	0.452	ETFA	ETFA	electron transfer flavoprotein subunit alpha	Cytoplasm	transporter		-0.297	GIT1	GIT1	GIT ArfGAP 1	Cytoplasm	other		-1.478	ELFN2	ELFN2	extracellular leucine rich repeat and fibronectin type III domain containing 2	Extracellular Space	other		-0.581	CELF2	CELF2	CUGBP Elav-like family member 2	Nucleus	other
	0.976	ETHE1	ETHE1	ETHE1 persulfide dioxygenase	Cytoplasm	enzyme		0.87	GK	GK	glycerol kinase	Cytoplasm	enzyme		1.495	ELL2	ELL2	elongation factor for RNA polymerase II 2	Nucleus	transcription regulator		-0.715	CENPK	CENPK	centromere protein K	Nucleus	other
	1.211	ETS2	ETS2	ETS proto-oncogene 2, transcription factor	Nucleus	transcription regulator		-0.357	GLG1	GLG1	golgi glycoprotein 1	Cytoplasm	other		1.338	ELL2P1	ELL2P1	elongation factor for RNA polymerase II 2 pseudogene 1	Other	other		-0.675	CENPV	CENPV	centromere protein V	Nucleus	other
	0.521	ETV6	ETV6	ETS variant transcription factor 6	Nucleus	transcription regulator		0.321	GLS	GLS	glutaminase	Cytoplasm	enzyme		0.334	ELMO2	ELMO2	engulfment and cell motility 2	Cytoplasm	other		-0.404	CEP164	CEP164	centrosomal protein 164	Cytoplasm	other
	4.492	ETV7	ETV7	ETS variant transcription factor 7	Nucleus	transcription regulator		0.484	GLYCTK	GLYCTK	glycerate kinase	Cytoplasm	other		0.558	ELOC	ELOC	elongin C	Nucleus	transcription regulator		0.66	CEP170B	CEP170B	centrosomal protein 170B	Other	other
	-0.853	EVI2A	EVI2A	ecotropic viral integration site 2A	Plasma Membrane	transmembrane receptor		-0.396	GMEB2	GMEB2	glucocorticoid modulatory element binding protein 2	Nucleus	transcription regulator		0.483	EMC8	EMC8	ER membrane protein complex subunit 8	Cytoplasm	other		-0.511	CEP250	CEP250	centrosomal protein 250	Nucleus	other
	-1.295	EVI2B	EVI2B	ecotropic viral integration site 2B	Plasma Membrane	other		0.313	GMIP	GMIP	GEM interacting protein	Cytoplasm	enzyme		0.5	EMC9	EMC9	ER membrane protein complex subunit 9	Plasma Membrane	other		-0.81	CEP250-AS1	CEP250-AS1		Other	other
	-0.2	EVL	EVL	Enah/Vasp-like	Plasma Membrane	other		0.952	GNA15	GNA15	G protein subunit alpha 15	Plasma Membrane	enzyme		0.469	EMG1	EMG1	EMG1 N1-specific pseudouridine methyltransferase	Nucleus	enzyme		-0.512	FGFR1OP	CEP43	centrosomal protein 43	Cytoplasm	other
	-0.434	EXOC1	EXOC1	exocyst complex component 1	Cytoplasm	transporter		0.551	GNG2	GNG2	G protein subunit gamma 2	Plasma Membrane	other		0.321	EML2	EML2	EMAP like 2	Cytoplasm	other		-0.398	CEP44	CEP44	centrosomal protein 44	Cytoplasm	other
	0.385	EXOC2	EXOC2	exocyst complex component 2	Plasma Membrane	other		0.467	GNL3	GNL3	G protein nucleolar 3	Nucleus	other		0.461	EML3	EML3	EMAP like 3	Cytoplasm	other		-0.277	CEP57	CEP57	centrosomal protein 57	Cytoplasm	other
	-0.344	EZH1	EZH1	enhancer of zeste 1 polycomb repressive complex 2 subunit	Nucleus	enzyme		-0.338	GOLGA7	GOLGA7	golgin A7	Cytoplasm	other		-0.55	EMP3	EMP3	epithelial membrane protein 3 (MAM blood group)	Plasma Membrane	other		-0.468	CEP85L	CEP85L	centrosomal protein 85L	Cytoplasm	other
	1.026	F2RL1	F2RL1	F2R like trypsin receptor 1	Plasma Membrane	G-protein coupled receptor		-0.417	GPATCH11	GPATCH11	G-patch domain containing 11	Nucleus	other		2.328	ENPP1	ENPP1	ectonucleotide pyrophosphatase/phosphodiesterase 1	Plasma Membrane	enzyme		-0.325	CEP95	CEP95	centrosomal protein 95	Cytoplasm	other
	-1.39	FAAHP1	FAAHP1	fatty acid amide hydrolase pseudogene 1	Other	other		0.69	GPATCH4	GPATCH4	G-patch domain containing 4 (gene/pseudogene)	Nucleus	other		0.258	ENSA	ENSA	endosulfine alpha	Cytoplasm	transporter		-0.462	CEPT1	CEPT1	choline/ethanolamine phosphotransferase 1	Cytoplasm	enzyme
	-0.544	FAM13A-AS1	FAM13A-AS1	FAM13A antisense RNA 1	Other	other		0.285	GPBP1	GPBP1	GC-rich promoter binding protein 1	Nucleus	transcription regulator		1.699	EPAS1	EPAS1	endothelial PAS domain protein 1	Nucleus	transcription regulator		-0.654	CERKL	CERKL	CERK like autophagy regulator	Nucleus	other
	-0.497	FAM216A	FAM216A	family with sequence similarity 216 member A	Other	other		-0.56	GPI	GPI	glucose-6-phosphate isomerase	Extracellular Space	enzyme		-0.529	EPB41	EPB41	erythrocyte membrane protein band 4.1	Plasma Membrane	other		0.437	CERS4	CERS4	ceramide synthase 4	Cytoplasm	transcription regulator
	0.87	FAM241A	FAM241A	family with sequence similarity 241 member A	Cytoplasm	other		0.672	GPR132	GPR132	G protein-coupled receptor 132	Plasma Membrane	G-protein coupled receptor		-0.97	EPHB6	EPHB6	EPH receptor B6	Plasma Membrane	kinase		1.092	CETP	CETP	cholesteryl ester transfer protein	Extracellular Space	enzyme
	-0.466	FAM78A	FAM78A	family with sequence similarity 78 member A	Other	other		0.509	GPR137	GPR137	G protein-coupled receptor 137	Cytoplasm	other		-0.979	EPHX1	EPHX1	epoxide hydrolase 1	Cytoplasm	peptidase		-0.69	CFAP44	CFAP44	cilia and flagella associated protein 44	Extracellular Space	peptidase
	-0.508	FAM83G	FAM83G	family with sequence similarity 83 member G	Other	other		0.93	GPR171	GPR171	G protein-coupled receptor 171	Plasma Membrane	G-protein coupled receptor		0.863	EPOP	EPOP	elongin BC and polycomb repressive complex 2 associated protein	Other	other		0.964	CFAP57	CFAP57	cilia and flagella associated protein 57	Extracellular Space	other
	-0.878	FAM8A1	FAM8A1	family with sequence similarity 8 member A1	Other	other		1.239	GPR68	GPR68	G protein-coupled receptor 68	Plasma Membrane	G-protein coupled receptor		1.516	EPSTI1	EPSTI1	epithelial stromal interaction 1	Other	other		0.537	CFL1	CFL1	cofilin 1	Nucleus	other
	1.926	FAS	FAS	Fas cell surface death receptor	Plasma Membrane	transmembrane receptor		1.02	GPRIN1	GPRIN1	G protein regulated inducer of neurite outgrowth 1	Plasma Membrane	other		0.508	ERAP2	ERAP2	endoplasmic reticulum aminopeptidase 2	Cytoplasm	peptidase		0.534	CFLAR	CFLAR	CASP8 and FADD like apoptosis regulator	Cytoplasm	other
	0.275	FBRS	FBRS	fibrosin	Extracellular Space	cytokine		0.367	GPS2	GPS2	G protein pathway suppressor 2	Nucleus	transcription regulator		-1.312	ERBB3	ERBB3	erb-b2 receptor tyrosine kinase 3	Plasma Membrane	kinase		0.638	CFLAR-AS1	CFLAR-AS1	CFLAR antisense RNA 1	Other	other
	-0.695	FBXL16	FBXL16	F-box and leucine rich repeat protein 16	Cytoplasm	other		-0.442	GPSM3	GPSM3	G protein signaling modulator 3	Cytoplasm	other		-0.483	ERCC4	ERCC4	ERCC excision repair 4, endonuclease catalytic subunit	Nucleus	enzyme		0.604	CGAS	CGAS	cyclic GMP-AMP synthase	Cytoplasm	enzyme
	0.608	FBXL6	FBXL6	F-box and leucine rich repeat protein 6	Other	enzyme		0.722	GRAMD1B	GRAMD1B	GRAM domain containing 1B	Cytoplasm	transporter		-0.637	ERMP1	ERMP1	endoplasmic reticulum metallopeptidase 1	Cytoplasm	other		2.043	CHAC1	CHAC1	ChaC glutathione specific gamma-glutamylcyclotransferase 1	Cytoplasm	enzyme
	-0.254	FBXO11	FBXO11	F-box protein 11	Cytoplasm	enzyme		0.97	GRAMD4	GRAMD4	GRAM domain containing 4	Cytoplasm	other		0.606	ERVK13-1	ERVK13-1	endogenous retrovirus group K13 member 1	Other	other		0.526	CHCHD2	CHCHD2	coiled-coil-helix-coiled-coil-helix domain containing 2	Cytoplasm	other
	0.299	FBXO31	FBXO31	F-box protein 31	Extracellular Space	enzyme		1.769	GREM2	GREM2	gremlin 2, DAN family BMP antagonist	Extracellular Space	other		0.588	ESR2	ESR2	estrogen receptor 2	Nucleus	ligand-dependent nuclear receptor		0.673	CHCHD2P9	CHCHD2P9	coiled-coil-helix-coiled-coil-helix domain containing 2 pseudogene 9	Other	other
	2.249	FBXO6	FBXO6	F-box protein 6	Cytoplasm	other		0.257	GRIPAP1	GRIPAP1	GRIP1 associated protein 1	Plasma Membrane	other		-0.606	ESYT1	ESYT1	extended synaptotagmin 1	Cytoplasm	transporter		-0.59	CHD3	CHD3	chromodomain helicase DNA binding protein 3	Nucleus	enzyme
	-0.245	FBXO9	FBXO9	F-box protein 9	Cytoplasm	enzyme		0.73	GRK5	GRK5	G protein-coupled receptor kinase 5	Plasma Membrane	kinase		-0.602	ETAA1	ETAA1	ETAA1 activator of ATR kinase	Nucleus	other		-0.674	CHD9	CHD9	chromodomain helicase DNA binding protein 9	Cytoplasm	other
	-0.599	FCGRT	FCGRT	Fc gamma receptor and transporter	Plasma Membrane	transmembrane receptor		0.941	GSDMD	GSDMD	gasdermin D	Extracellular Space	transporter		0.508	ETHE1	ETHE1	ETHE1 persulfide dioxygenase	Cytoplasm	enzyme		-0.653	CHIC1	CHIC1	cysteine rich hydrophobic domain 1	Plasma Membrane	other
	-0.319	FCHO1	FCHO1	FCH and mu domain containing endocytic adaptor 1	Plasma Membrane	other		0.318	GSTK1	GSTK1	glutathione S-transferase kappa 1	Cytoplasm	enzyme		-0.308	ETS1	ETS1	ETS proto-oncogene 1, transcription factor	Nucleus	transcription regulator		0.419	CHMP4B	CHMP4B	charged multivesicular body protein 4B	Cytoplasm	other
	-1.195	FCMR	FCMR	Fc mu receptor	Plasma Membrane	transmembrane receptor		0.385	GSTP1	GSTP1	glutathione S-transferase pi 1	Cytoplasm	enzyme		1.582	ETS2	ETS2	ETS proto-oncogene 2, transcription factor	Nucleus	transcription regulator		0.506	CHMP5	CHMP5	charged multivesicular body protein 5	Cytoplasm	other
	1.155	C12orf4	FERRY3	FERRY endosomal RAB5 effector complex subunit 3	Cytoplasm	other		-1.121	GTF2IRD1	GTF2IRD1	GTF2I repeat domain containing 1	Nucleus	transcription regulator		0.499	ETV3	ETV3	ETS variant transcription factor 3	Nucleus	transcription regulator		1.14	CHRM3-AS2	CHRM3-AS2	CHRM3 antisense RNA 2	Other	other
	2.459	FES	FES	FES proto-oncogene, tyrosine kinase	Cytoplasm	kinase		-0.425	GTF3A	GTF3A	general transcription factor IIIA	Nucleus	transcription regulator		0.614	ETV6	ETV6	ETS variant transcription factor 6	Nucleus	transcription regulator		1.186	CHST2	CHST2	carbohydrate sulfotransferase 2	Cytoplasm	enzyme
	-0.273	FGD3	FGD3	FYVE, RhoGEF and PH domain containing 3	Cytoplasm	other		1.854	GZMB	GZMB	granzyme B	Cytoplasm	peptidase		2.093	ETV7	ETV7	ETS variant transcription factor 7	Nucleus	transcription regulator		-0.661	CHST7	CHST7	carbohydrate sulfotransferase 7	Cytoplasm	enzyme
	-1.112	FGFR1	FGFR1	fibroblast growth factor receptor 1	Plasma Membrane	kinase		-0.66	HACD4	HACD4	3-hydroxyacyl-CoA dehydratase 4	Cytoplasm	enzyme		-0.721	EVI2A	EVI2A	ecotropic viral integration site 2A	Plasma Membrane	transmembrane receptor		-0.469	CHTF18	CHTF18	chromosome transmission fidelity factor 18	Nucleus	other
	-1.187	FGL2	FGL2	fibrinogen like 2	Extracellular Space	peptidase		1.617	HAPLN3	HAPLN3	hyaluronan and proteoglycan link protein 3	Extracellular Space	other		-0.718	EVI2B	EVI2B	ecotropic viral integration site 2B	Plasma Membrane	other		0.624	CIAO2B	CIAO2B	cytosolic iron-sulfur assembly component 2B	Cytoplasm	other
	0.386	FAM160B2	FHIP2B	FHF complex subunit HOOK interacting protein 2B	Other	other		0.419	HAT1	HAT1	histone acetyltransferase 1	Nucleus	enzyme		-0.278	EZH1	EZH1	enhancer of zeste 1 polycomb repressive complex 2 subunit	Nucleus	enzyme		0.454	CIB1	CIB1	calcium and integrin binding 1	Nucleus	other
	0.567	FHOD1	FHOD1	formin homology 2 domain containing 1	Cytoplasm	other		0.568	HAUS3	HAUS3	HAUS augmin like complex subunit 3	Cytoplasm	other		-0.73	FAM117B	FAM117B	family with sequence similarity 117 member B	Other	other		1.078	CIB2	CIB2	calcium and integrin binding family member 2	Cytoplasm	kinase
	-0.798	FITM2	FITM2	fat storage inducing transmembrane protein 2	Cytoplasm	enzyme		2.466	HBEGF	HBEGF	heparin binding EGF like growth factor	Extracellular Space	growth factor		-0.774	FAM13A	FAM13A	family with sequence similarity 13 member A	Cytoplasm	other		1.529	ODF3B	CIMAP1B	ciliary microtubule associated protein 1B	Other	enzyme
	0.433	FKBP5	FKBP5	FKBP prolyl isomerase 5	Nucleus	enzyme		0.532	HCCS	HCCS	holocytochrome c synthase	Cytoplasm	enzyme		0.673	FAM177A1	FAM177A1	family with sequence similarity 177 member A1	Cytoplasm	other		0.478	CISD2	CISD2	CDGSH iron sulfur domain 2	Cytoplasm	other
	-0.685	FLCN	FLCN	folliculin	Cytoplasm	other		0.446	HCG4P11	HCG4P11	HLA complex group 4 pseudogene 11	Other	other		-0.62	FAM210B	FAM210B	family with sequence similarity 210 member B	Extracellular Space	other		0.546	CISD3	CISD3	CDGSH iron sulfur domain 3	Cytoplasm	other
	-0.661	FLNA	FLNA	filamin A	Cytoplasm	other		-0.678	HDAC5	HDAC5	histone deacetylase 5	Nucleus	transcription regulator		-0.634	FAM216A	FAM216A	family with sequence similarity 216 member A	Other	other		1.456	CISH	CISH	cytokine inducible SH2 containing protein	Cytoplasm	other
	0.465	FLOT1	FLOT1	flotillin 1	Plasma Membrane	other		-0.509	HEATR5B	HEATR5B	HEAT repeat containing 5B	Cytoplasm	other		-0.555	FAM78A	FAM78A	family with sequence similarity 78 member A	Other	other		-0.749	CITED2	CITED2	Cbp/p300 interacting transactivator with Glu/Asp rich carboxy-terminal domain 2	Nucleus	transcription regulator
	0.44	FMNL3	FMNL3	formin like 3	Cytoplasm	other		-0.668	HECA	HECA	hdc homolog, cell cycle regulator	Nucleus	other		1.194	FAM89A	FAM89A	family with sequence similarity 89 member A	Other	other		1.086	CITED4	CITED4	Cbp/p300 interacting transactivator with Glu/Asp rich carboxy-terminal domain 4	Nucleus	transcription regulator
	-0.558	FNIP1	FNIP1	folliculin interacting protein 1	Cytoplasm	other		1.128	HELZ2	HELZ2	helicase with zinc finger 2	Nucleus	transcription regulator		-0.846	FAM8A1	FAM8A1	family with sequence similarity 8 member A1	Other	other		-0.264	CIZ1	CIZ1	CDKN1A interacting zinc finger protein 1	Nucleus	transporter
	1.77	FRMD4B	FRMD4B	FERM domain containing 4B	Cytoplasm	other		2.131	HES4	HES4	hes family bHLH transcription factor 4	Nucleus	transcription regulator		-0.729	FANCD2OS	FANCD2OS	FANCD2 opposite strand	Other	other		0.5	CKAP4	CKAP4	cytoskeleton associated protein 4	Cytoplasm	other
	1.052	FSD1	FSD1	fibronectin type III and SPRY domain containing 1	Cytoplasm	other		0.964	HIF1A	HIF1A	hypoxia inducible factor 1 subunit alpha	Nucleus	transcription regulator		1.038	FAS	FAS	Fas cell surface death receptor	Plasma Membrane	transmembrane receptor		-0.422	CLCC1	CLCC1	chloride channel CLIC like 1	Cytoplasm	ion channel
	0.761	FUOM	FUOM	fucose mutarotase	Cytoplasm	enzyme		0.931	HIF1A-AS1	HIF1A-AS1	HIF1A antisense RNA 1	Other	other		-0.877	FBLN5	FBLN5	fibulin 5	Extracellular Space	other		-0.612	CLCF1	CLCF1	cardiotrophin like cytokine factor 1	Extracellular Space	cytokine
	2.069	FURIN	FURIN	furin, paired basic amino acid cleaving enzyme	Cytoplasm	peptidase		0.428	HIGD1A	HIGD1A	HIG1 hypoxia inducible domain family member 1A	Cytoplasm	other		0.313	FBRS	FBRS	fibrosin	Extracellular Space	cytokine		-0.484	CLDN15	CLDN15	claudin 15	Plasma Membrane	transporter
	-0.512	FYB1	FYB1	FYN binding protein 1	Nucleus	other		0.945	HIVEP1	HIVEP1	HIVEP zinc finger 1	Nucleus	transcription regulator		-1.052	FBXL16	FBXL16	F-box and leucine rich repeat protein 16	Cytoplasm	other		0.573	CLDND1	CLDND1	claudin domain containing 1	Plasma Membrane	other
	-0.563	FYN	FYN	FYN proto-oncogene, Src family tyrosine kinase	Plasma Membrane	kinase		0.467	HK1	HK1	hexokinase 1	Cytoplasm	kinase		0.596	FBXL6	FBXL6	F-box and leucine rich repeat protein 6	Other	enzyme		0.81	CLIP1	CLIP1	CAP-Gly domain containing linker protein 1	Cytoplasm	other
	0.295	GABPB1	GABPB1	GA binding protein transcription factor subunit beta 1	Nucleus	other		0.41	HLA-F	HLA-F	major histocompatibility complex, class I, F	Plasma Membrane	transmembrane receptor		-0.376	FBXO3	FBXO3	F-box protein 3	Cytoplasm	enzyme		-0.831	CLN3	CLN3	CLN3 lysosomal/endosomal transmembrane protein, battenin	Cytoplasm	transporter
	-0.669	GABPB1-AS1	GABPB1-AS1	GABPB1 antisense RNA 1	Other	other		-0.375	HMGB2	HMGB2	high mobility group box 2	Nucleus	transcription regulator		-0.467	FBXO46	FBXO46	F-box protein 46	Other	other		0.679	CLN6	CLN6	CLN6 transmembrane ER protein	Cytoplasm	other
	1.078	GADD45B	GADD45B	growth arrest and DNA damage inducible beta	Cytoplasm	other		1.188	HMGB3	HMGB3	high mobility group box 3	Nucleus	other		1.174	FBXO6	FBXO6	F-box protein 6	Cytoplasm	other		0.575	CLNS1A	CLNS1A	chloride nucleotide-sensitive channel 1A	Plasma Membrane	ion channel
	2.234	GADD45G	GADD45G	growth arrest and DNA damage inducible gamma	Nucleus	other		0.589	HMGCS1	HMGCS1	3-hydroxy-3-methylglutaryl-CoA synthase 1	Cytoplasm	enzyme		-0.255	FBXW2	FBXW2	F-box and WD repeat domain containing 2	Cytoplasm	enzyme		-0.572	CLOCK	CLOCK	clock circadian regulator	Nucleus	transcription regulator
	-0.58	GALM	GALM	galactose mutarotase	Cytoplasm	enzyme		0.273	HNRNPF	HNRNPF	heterogeneous nuclear ribonucleoprotein F	Nucleus	other		-1.589	FCMR	FCMR	Fc mu receptor	Plasma Membrane	transmembrane receptor		-0.512	CLSTN3	CLSTN3	calsyntenin 3	Plasma Membrane	other
	-0.432	GAPDH	GAPDH	glyceraldehyde-3-phosphate dehydrogenase	Cytoplasm	enzyme		0.244	HNRNPM	HNRNPM	heterogeneous nuclear ribonucleoprotein M	Nucleus	other		0.342	FDPS	FDPS	farnesyl diphosphate synthase	Cytoplasm	enzyme		0.466	CLTB	CLTB	clathrin light chain B	Plasma Membrane	other
	0.906	GAREM2	GAREM2	GRB2 associated regulator of MAPK1 subtype 2	Cytoplasm	other		1.023	HOOK2	HOOK2	hook microtubule tethering protein 2	Cytoplasm	other		0.583	C12orf4	FERRY3	FERRY endosomal RAB5 effector complex subunit 3	Cytoplasm	other		0.416	CLUH	CLUH	CLUH binding protein of NUMT mRNA	Cytoplasm	translation regulator
	0.341	GART	GART	phosphoribosylglycinamide formyltransferase, phosphoribosylglycinamide synthetase, phosphoribosylaminoimidazole synthetase	Cytoplasm	enzyme		-0.535	HPCAL1	HPCAL1	hippocalcin like 1	Other	other		4.267	FES	FES	FES proto-oncogene, tyrosine kinase	Cytoplasm	kinase		1.1	CLUHP3	CLUHP3		Other	other
	-0.687	GBE1	GBE1	1,4-alpha-glucan branching enzyme 1	Cytoplasm	enzyme		-1.077	HPCAL4	HPCAL4	hippocalcin like 4	Other	transporter		2.372	FEZ1	FEZ1	fasciculation and elongation protein zeta 1	Cytoplasm	other		0.737	CMC2	CMC2	C-X9-C motif containing 2	Cytoplasm	other
	3.398	GBP1	GBP1	guanylate binding protein 1	Cytoplasm	enzyme		0.553	HS6ST1	HS6ST1	heparan sulfate 6-O-sulfotransferase 1	Plasma Membrane	enzyme		-1.482	FGF9	FGF9	fibroblast growth factor 9	Extracellular Space	growth factor		-1.215	CMKLR1	CMKLR1	chemerin chemokine-like receptor 1	Plasma Membrane	G-protein coupled receptor
	2.781	GBP1P1	GBP1P1	guanylate binding protein 1 pseudogene 1	Other	other		-0.543	HSD17B11	HSD17B11	hydroxysteroid 17-beta dehydrogenase 11	Cytoplasm	enzyme		0.579	FHOD1	FHOD1	formin homology 2 domain containing 1	Cytoplasm	other		1.627	CMPK2	CMPK2	cytidine/uridine monophosphate kinase 2	Cytoplasm	kinase
	1.339	GBP2	GBP2	guanylate binding protein 2	Cytoplasm	other		0.586	HSD17B12	HSD17B12	hydroxysteroid 17-beta dehydrogenase 12	Other	enzyme		-1.409	FITM2	FITM2	fat storage inducing transmembrane protein 2	Cytoplasm	enzyme		1.266	CMSS1	CMSS1	cms1 ribosomal small subunit homolog	Other	other
	1.174	GBP3	GBP3	guanylate binding protein 3	Cytoplasm	enzyme		0.359	HSH2D	HSH2D	hematopoietic SH2 domain containing	Cytoplasm	other		0.495	FKBP2	FKBP2	FKBP prolyl isomerase 2	Cytoplasm	enzyme		1.385	CMTM6	CMTM6	CKLF like MARVEL transmembrane domain containing 6	Extracellular Space	cytokine
	2.667	GBP4	GBP4	guanylate binding protein 4	Nucleus	other		0.622	HSP90AA1	HSP90AA1	heat shock protein 90 alpha family class A member 1	Cytoplasm	enzyme		0.436	FKRP	FKRP	fukutin related protein	Cytoplasm	enzyme		0.919	CMTM7	CMTM7	CKLF like MARVEL transmembrane domain containing 7	Extracellular Space	cytokine
	3.854	GBP5	GBP5	guanylate binding protein 5	Cytoplasm	enzyme		0.551	HSP90AA2P	HSP90AA2P	heat shock protein 90 alpha family class A member 2, pseudogene	Cytoplasm	other		-0.433	FLI1	FLI1	Fli-1 proto-oncogene, ETS transcription factor	Nucleus	transcription regulator		1.495	CMTM8	CMTM8	CKLF like MARVEL transmembrane domain containing 8	Extracellular Space	cytokine
	2.94	GBP6	GBP6	guanylate binding protein family member 6	Other	other		0.656	HSP90AB1	HSP90AB1	heat shock protein 90 alpha family class B member 1	Cytoplasm	enzyme		1.101	FLOT1	FLOT1	flotillin 1	Plasma Membrane	other		0.329	CNDP2	CNDP2	carnosine dipeptidase 2	Cytoplasm	other
	0.775	GCH1	GCH1	GTP cyclohydrolase 1	Cytoplasm	enzyme		0.466	HSPA8	HSPA8	heat shock protein family A (Hsp70) member 8	Cytoplasm	enzyme		0.547	FMNL3	FMNL3	formin like 3	Cytoplasm	other		-0.401	CNN2	CNN2	calponin 2	Cytoplasm	other
	-0.638	GCNA	GCNA	germ cell nuclear acidic peptidase	Nucleus	other		-1.358	HSPE1P18	HSPE1P18		Other	other		0.895	FNDC3B	FNDC3B	fibronectin type III domain containing 3B	Cytoplasm	other		1.322	CNN3	CNN3	calponin 3	Cytoplasm	other
	-1.488	GCNT4	GCNT4	glucosaminyl (N-acetyl) transferase 4	Cytoplasm	enzyme		0.836	HUWE1	HUWE1	HECT, UBA and WWE domain containing E3 ubiquitin protein ligase 1	Nucleus	transcription regulator		-0.473	FNIP1	FNIP1	folliculin interacting protein 1	Cytoplasm	other		0.235	CNOT9	CNOT9	CCR4-NOT transcription complex subunit 9	Cytoplasm	transcription regulator
	1.106	GCSAM	GCSAM	germinal center associated signaling and motility	Cytoplasm	other		0.462	HYOU1	HYOU1	hypoxia up-regulated 1	Cytoplasm	other		1.605	FOSL1	FOSL1	FOS like 1, AP-1 transcription factor subunit	Nucleus	transcription regulator		0.527	CNP	CNP	2'',3''-cyclic nucleotide 3'' phosphodiesterase	Cytoplasm	enzyme
	0.406	GDPGP1	GDPGP1	GDP-D-glucose phosphorylase 1	Cytoplasm	other		0.321	IARS1	IARS1	isoleucyl-tRNA synthetase 1	Cytoplasm	enzyme		-0.456	FOXN2	FOXN2	forkhead box N2	Nucleus	transcription regulator		-0.514	CNPY4	CNPY4	canopy FGF signaling regulator 4	Other	other
	1.008	GEN1	GEN1	GEN1 Holliday junction 5' flap endonuclease	Cytoplasm	enzyme		2.191	ICAM1	ICAM1	intercellular adhesion molecule 1	Plasma Membrane	transmembrane receptor		0.751	FOXP4	FOXP4	forkhead box P4	Nucleus	transcription regulator		-0.582	COG4	COG4	component of oligomeric golgi complex 4	Cytoplasm	transporter
	0.41	TSTA3	GFUS	GDP-L-fucose synthase	Plasma Membrane	enzyme		0.935	ID2	ID2	inhibitor of DNA binding 2	Nucleus	transcription regulator		0.889	FRMD4B	FRMD4B	FERM domain containing 4B	Cytoplasm	other		1.245	COL18A1	COL18A1	collagen type XVIII alpha 1 chain	Extracellular Space	other
	-0.17	GGNBP2	GGNBP2	gametogenetin binding protein 2	Other	other		0.367	IDH3A	IDH3A	isocitrate dehydrogenase (NAD(+)) 3 catalytic subunit alpha	Cytoplasm	enzyme		0.708	FUNDC2	FUNDC2	FUN14 domain containing 2	Cytoplasm	other		-1.286	COL5A3	COL5A3	collagen type V alpha 3 chain	Extracellular Space	other
	0.579	GIMAP4	GIMAP4	GTPase, IMAP family member 4	Nucleus	other		0.746	IDI1	IDI1	isopentenyl-diphosphate delta isomerase 1	Cytoplasm	enzyme		1.224	FUOM	FUOM	fucose mutarotase	Cytoplasm	enzyme		1.483	COL9A2	COL9A2	collagen type IX alpha 2 chain	Extracellular Space	other
	0.425	GIMAP5	GIMAP5	GTPase, IMAP family member 5	Cytoplasm	other		0.748	IDI2-AS1	IDI2-AS1	IDI2 antisense RNA 1	Other	other		2.46	FURIN	FURIN	furin, paired basic amino acid cleaving enzyme	Cytoplasm	peptidase		0.409	COMMD5	COMMD5	COMM domain containing 5	Nucleus	other
	0.495	GIMAP7	GIMAP7	GTPase, IMAP family member 7	Cytoplasm	enzyme		0.946	IER3-AS1	IER3-AS1	IER3 antisense RNA 1	Other	other		0.406	FUS	FUS	FUS RNA binding protein	Nucleus	transcription regulator		0.301	COPB1	COPB1	coat protein complex I subunit beta 1	Cytoplasm	transporter
	0.624	GIMAP8	GIMAP8	GTPase, IMAP family member 8	Other	other		1.204	IER5	IER5	immediate early response 5	Nucleus	other		-0.51	FUT8	FUT8	fucosyltransferase 8	Cytoplasm	enzyme		1.05	COPRS	COPRS	coordinator of PRMT5 and differentiation stimulator	Nucleus	other
	-0.339	GIT1	GIT1	GIT ArfGAP 1	Cytoplasm	other		-0.454	IFFO2	IFFO2	intermediate filament family orphan 2	Other	other		-0.766	FYB1	FYB1	FYN binding protein 1	Nucleus	other		-0.292	COPS7B	COPS7B	COP9 signalosome subunit 7B	Cytoplasm	other
	-0.565	GKAP1	GKAP1	G kinase anchoring protein 1	Cytoplasm	other		0.38	IFI16	IFI16	interferon gamma inducible protein 16	Nucleus	transcription regulator		-0.404	GABARAP	GABARAP	GABA type A receptor-associated protein	Cytoplasm	transporter		0.502	COQ10B	COQ10B	coenzyme Q10B	Cytoplasm	other
	-0.481	GLG1	GLG1	golgi glycoprotein 1	Cytoplasm	other		1.673	IFI35	IFI35	interferon induced protein 35	Nucleus	other		-0.521	GABPB1-AS1	GABPB1-AS1	GABPB1 antisense RNA 1	Other	other		-0.486	COQ6	COQ6	coenzyme Q6, monooxygenase	Cytoplasm	enzyme
	-0.571	GLIPR2	GLIPR2	GLI pathogenesis related 2	Cytoplasm	other		0.849	IFI44	IFI44	interferon induced protein 44	Cytoplasm	other		0.896	GADD45B	GADD45B	growth arrest and DNA damage inducible beta	Cytoplasm	other		-0.609	CORO1B	CORO1B	coronin 1B	Cytoplasm	other
	0.496	GLS	GLS	glutaminase	Cytoplasm	enzyme		2.048	IFI44L	IFI44L	interferon induced protein 44 like	Nucleus	other		1.342	GADD45G	GADD45G	growth arrest and DNA damage inducible gamma	Nucleus	other		0.599	COX10	COX10	cytochrome c oxidase assembly factor heme A:farnesyltransferase COX10	Cytoplasm	enzyme
	0.897	GLYCTK	GLYCTK	glycerate kinase	Cytoplasm	other		0.876	IFI6	IFI6	interferon alpha inducible protein 6	Cytoplasm	other		0.498	GALC	GALC	galactosylceramidase	Cytoplasm	enzyme		0.917	COX17	COX17	cytochrome c oxidase copper chaperone COX17	Cytoplasm	enzyme
	0.383	GMIP	GMIP	GEM interacting protein	Cytoplasm	enzyme		1.201	IFIH1	IFIH1	interferon induced with helicase C domain 1	Nucleus	enzyme		0.476	GALNT2	GALNT2	polypeptide N-acetylgalactosaminyltransferase 2	Cytoplasm	enzyme		-0.438	COX19	COX19	cytochrome c oxidase assembly factor COX19	Cytoplasm	other
	-0.496	GNAL	GNAL	G protein subunit alpha L	Cytoplasm	enzyme		1.182	IFIT2	IFIT2	interferon induced protein with tetratricopeptide repeats 2	Cytoplasm	other		1.118	GALNT6	GALNT6	polypeptide N-acetylgalactosaminyltransferase 6	Cytoplasm	enzyme		-0.378	COX20	COX20	cytochrome c oxidase assembly factor COX20	Cytoplasm	other
	-0.373	GNB5	GNB5	G protein subunit beta 5	Plasma Membrane	enzyme		3.434	IFIT3	IFIT3	interferon induced protein with tetratricopeptide repeats 3	Cytoplasm	other		2.006	GALR2	GALR2	galanin receptor 2	Plasma Membrane	G-protein coupled receptor		0.365	COX4I1	COX4I1	cytochrome c oxidase subunit 4I1	Cytoplasm	enzyme
	0.85	GNG10	GNG10	G protein subunit gamma 10	Plasma Membrane	enzyme		0.603	IFIT5	IFIT5	interferon induced protein with tetratricopeptide repeats 5	Plasma Membrane	other		1.878	GBP1	GBP1	guanylate binding protein 1	Cytoplasm	enzyme		0.423	COX5A	COX5A	cytochrome c oxidase subunit 5A	Cytoplasm	enzyme
	-0.323	GNL1	GNL1	G protein nucleolar 1 (putative)	Nucleus	other		0.84	IFITM1	IFITM1	interferon induced transmembrane protein 1	Plasma Membrane	transmembrane receptor		2.381	GBP1P1	GBP1P1	guanylate binding protein 1 pseudogene 1	Other	other		0.458	COX6A1	COX6A1	cytochrome c oxidase subunit 6A1	Cytoplasm	enzyme
	0.566	GNPDA1	GNPDA1	glucosamine-6-phosphate deaminase 1	Cytoplasm	enzyme		3.247	IFNG	IFNG	interferon gamma	Extracellular Space	cytokine		0.54	GBP2	GBP2	guanylate binding protein 2	Cytoplasm	other		0.607	COX6C	COX6C	cytochrome c oxidase subunit 6C	Cytoplasm	enzyme
	0.462	GORAB	GORAB	golgin, RAB6 interacting	Cytoplasm	other		-0.493	IFT80	IFT80	intraflagellar transport 80	Extracellular Space	other		0.562	GBP3	GBP3	guanylate binding protein 3	Cytoplasm	enzyme		0.528	COX7A2	COX7A2	cytochrome c oxidase subunit 7A2	Cytoplasm	enzyme
	-0.425	GPATCH11	GPATCH11	G-patch domain containing 11	Nucleus	other		-0.379	IGBP1	IGBP1	immunoglobulin binding protein 1	Cytoplasm	phosphatase		1.528	GBP4	GBP4	guanylate binding protein 4	Nucleus	other		0.583	COX7B	COX7B	cytochrome c oxidase subunit 7B	Cytoplasm	enzyme
	0.726	GPATCH4	GPATCH4	G-patch domain containing 4 (gene/pseudogene)	Nucleus	other		1.765	IGSF3	IGSF3	immunoglobulin superfamily member 3	Plasma Membrane	other		1.369	GBP5	GBP5	guanylate binding protein 5	Cytoplasm	enzyme		0.548	COX8A	COX8A	cytochrome c oxidase subunit 8A	Cytoplasm	enzyme
	0.451	GPBP1	GPBP1	GC-rich promoter binding protein 1	Nucleus	transcription regulator		0.406	IKZF1	IKZF1	IKAROS family zinc finger 1	Nucleus	transcription regulator		1.475	GBP6	GBP6	guanylate binding protein family member 6	Other	other		1.911	C15orf48	COXFA4L3	cytochrome c oxidase associated subunit FA4L3	Nucleus	other
	-0.811	GPI	GPI	glucose-6-phosphate isomerase	Extracellular Space	enzyme		1.473	IL12RB2	IL12RB2	interleukin 12 receptor subunit beta 2	Plasma Membrane	transmembrane receptor		0.355	GCH1	GCH1	GTP cyclohydrolase 1	Cytoplasm	enzyme		-0.912	CPNE7	CPNE7	copine 7	Cytoplasm	other
	0.777	GPR137	GPR137	G protein-coupled receptor 137	Cytoplasm	other		0.989	IL15	IL15	interleukin 15	Extracellular Space	cytokine		-0.895	GCNT4	GCNT4	glucosaminyl (N-acetyl) transferase 4	Cytoplasm	enzyme		-0.372	CPSF6	CPSF6	cleavage and polyadenylation specific factor 6	Nucleus	other
	0.677	GPR155	GPR155	G protein-coupled receptor 155	Cytoplasm	other		1.235	IL15RA	IL15RA	interleukin 15 receptor subunit alpha	Plasma Membrane	transmembrane receptor		1.253	GCSAM	GCSAM	germinal center associated signaling and motility	Cytoplasm	other		-2.182	CR1	CR1	complement C3b/C4b receptor 1 (Knops blood group)	Plasma Membrane	transmembrane receptor
	1.031	GPR171	GPR171	G protein-coupled receptor 171	Plasma Membrane	G-protein coupled receptor		-0.515	IL16	IL16	interleukin 16	Extracellular Space	cytokine		0.615	GDPGP1	GDPGP1	GDP-D-glucose phosphorylase 1	Cytoplasm	other		-1.397	CR2	CR2	complement C3d receptor 2	Plasma Membrane	transmembrane receptor
	-0.608	GPR183	GPR183	G protein-coupled receptor 183	Plasma Membrane	G-protein coupled receptor		-0.469	IL17RA	IL17RA	interleukin 17 receptor A	Plasma Membrane	transmembrane receptor		0.378	TSTA3	GFUS	GDP-L-fucose synthase	Plasma Membrane	enzyme		-0.569	CREBZF	CREBZF	CREB/ATF bZIP transcription factor	Nucleus	transcription regulator
	1.05	GPR68	GPR68	G protein-coupled receptor 68	Plasma Membrane	G-protein coupled receptor		0.628	IL18R1	IL18R1	interleukin 18 receptor 1	Plasma Membrane	transmembrane receptor		0.598	GGT1	GGT1	gamma-glutamyltransferase 1	Plasma Membrane	enzyme		0.78	CRELD2	CRELD2	CRELD disulfide isomerase 2	Other	other
	1.242	GPRIN1	GPRIN1	G protein regulated inducer of neurite outgrowth 1	Plasma Membrane	other		1.568	IL2	IL2	interleukin 2	Extracellular Space	cytokine		0.678	GIMAP5	GIMAP5	GTPase, IMAP family member 5	Cytoplasm	other		1.543	CREM	CREM	cAMP responsive element modulator	Nucleus	transcription regulator
	0.312	GPS2	GPS2	G protein pathway suppressor 2	Nucleus	transcription regulator		2.164	IL21-AS1	IL21-AS1	IL21 antisense RNA 1	Other	other		0.48	GIMAP7	GIMAP7	GTPase, IMAP family member 7	Cytoplasm	enzyme		-0.768	CRIP1	CRIP1	cysteine rich protein 1	Cytoplasm	other
	-0.374	GPSM3	GPSM3	G protein signaling modulator 3	Cytoplasm	other		0.775	IL21R	IL21R	interleukin 21 receptor	Plasma Membrane	transmembrane receptor		0.573	GIMAP8	GIMAP8	GTPase, IMAP family member 8	Other	other		-1.456	CRLF2	CRLF2	cytokine receptor like factor 2	Plasma Membrane	transmembrane receptor
	1.242	GRAMD1C	GRAMD1C	GRAM domain containing 1C	Cytoplasm	transporter		0.82	IL21R-AS1	IL21R-AS1	IL21R antisense RNA 1	Other	other		-0.29	GIT1	GIT1	GIT ArfGAP 1	Cytoplasm	other		0.498	CRLS1	CRLS1	cardiolipin synthase 1	Cytoplasm	enzyme
	1.461	RNF144A-AS1	GRASLND	glycosaminoglycan regulatory associated long non-coding RNA	Other	other		4.22	IL22	IL22	interleukin 22	Extracellular Space	cytokine		1.55	GJB2	GJB2	gap junction protein beta 2	Plasma Membrane	transporter		-0.941	CROCCP3	CROCCP3	CROCC pseudogene 3	Other	other
	-0.513	GRPEL2	GRPEL2	GrpE like 2, mitochondrial	Cytoplasm	other		-1.324	IL24	IL24	interleukin 24	Extracellular Space	cytokine		0.706	GLA	GLA	galactosidase alpha	Cytoplasm	enzyme		-0.594	CRTAP	CRTAP	cartilage associated protein	Extracellular Space	other
	1.025	GSDMD	GSDMD	gasdermin D	Extracellular Space	transporter		0.434	IL27RA	IL27RA	interleukin 27 receptor subunit alpha	Plasma Membrane	transmembrane receptor		-0.334	GLG1	GLG1	golgi glycoprotein 1	Cytoplasm	other		-0.606	CRTC1	CRTC1	CREB regulated transcription coactivator 1	Nucleus	transcription regulator
	0.556	GSTK1	GSTK1	glutathione S-transferase kappa 1	Cytoplasm	enzyme		1.527	IL2RA	IL2RA	interleukin 2 receptor subunit alpha	Plasma Membrane	transmembrane receptor		0.903	GLIS2	GLIS2	GLIS family zinc finger 2	Nucleus	transcription regulator		0.901	CRTC3	CRTC3	CREB regulated transcription coactivator 3	Nucleus	other
	0.405	GSTP1	GSTP1	glutathione S-transferase pi 1	Cytoplasm	enzyme		1.274	IL2RB	IL2RB	interleukin 2 receptor subunit beta	Plasma Membrane	transmembrane receptor		0.788	GLYCTK	GLYCTK	glycerate kinase	Cytoplasm	other		-2.172	CRYBG2	CRYBG2	crystallin beta-gamma domain containing 2	Extracellular Space	other
	0.398	GTF2A1	GTF2A1	general transcription factor IIA subunit 1	Cytoplasm	transcription regulator		0.726	IL32	IL32	interleukin 32	Extracellular Space	cytokine		0.882	GLYCTK-AS1	GLYCTK-AS1		Other	other		0.299	CS	CS	citrate synthase	Cytoplasm	enzyme
	0.542	GTF2H3	GTF2H3	general transcription factor IIH subunit 3	Nucleus	transcription regulator		2.803	IL4I1	IL4I1	interleukin 4 induced 1	Cytoplasm	enzyme		-0.439	GMCL1	GMCL1	germ cell-less 1, spermatogenesis associated	Nucleus	other		1.664	CSF1	CSF1	colony stimulating factor 1	Extracellular Space	cytokine
	-1.458	GTF2IRD1	GTF2IRD1	GTF2I repeat domain containing 1	Nucleus	transcription regulator		1.024	IL4R	IL4R	interleukin 4 receptor	Plasma Membrane	transmembrane receptor		-0.352	GMEB2	GMEB2	glucocorticoid modulatory element binding protein 2	Nucleus	transcription regulator		1.647	CSF2	CSF2	colony stimulating factor 2	Extracellular Space	cytokine
	-0.308	GTF3A	GTF3A	general transcription factor IIIA	Nucleus	transcription regulator		1.252	IL7	IL7	interleukin 7	Extracellular Space	cytokine		0.489	GNG2	GNG2	G protein subunit gamma 2	Plasma Membrane	other		2.027	CSF2RB	CSF2RB	colony stimulating factor 2 receptor subunit beta	Plasma Membrane	transmembrane receptor
	0.304	GUCD1	GUCD1	guanylyl cyclase domain containing 1	Other	other		0.275	ILK	ILK	integrin linked kinase	Plasma Membrane	kinase		0.493	GNL3	GNL3	G protein nucleolar 3	Nucleus	other		0.446	CSK	CSK	C-terminal Src kinase	Cytoplasm	kinase
	0.556	GXYLT1	GXYLT1	glucoside xylosyltransferase 1	Cytoplasm	enzyme		0.992	IMPDH1P10	IMPDH1P10	inosine monophosphate dehydrogenase 1 pseudogene 10	Other	other		1.964	GNLY	GNLY	granulysin	Cytoplasm	other		0.337	CSNK1D	CSNK1D	casein kinase 1 delta	Cytoplasm	kinase
	-0.513	HABP4	HABP4	hyaluronan binding protein 4	Cytoplasm	other		-0.431	ING1	ING1	inhibitor of growth family member 1	Nucleus	transcription regulator		-0.452	GOLGA2P5	GOLGA2P5	GOLGA2 pseudogene 5	Other	other		0.586	CSNK1G3	CSNK1G3	casein kinase 1 gamma 3	Cytoplasm	kinase
	-0.623	HACD4	HACD4	3-hydroxyacyl-CoA dehydratase 4	Cytoplasm	enzyme		1.1	INPP1	INPP1	inositol polyphosphate-1-phosphatase	Cytoplasm	phosphatase		0.628	GOLGA7B	GOLGA7B	golgin A7 family member B	Other	other		1.562	CSPG4P12	CSPG4P12	chondroitin sulfate proteoglycan 4 pseudogene 12	Other	other
	1.959	HAPLN3	HAPLN3	hyaluronan and proteoglycan link protein 3	Extracellular Space	other		0.52	INPP5E	INPP5E	inositol polyphosphate-5-phosphatase E	Cytoplasm	phosphatase		-0.501	GOLPH3L	GOLPH3L	golgi phosphoprotein 3 like	Cytoplasm	other		1.269	CSRNP1	CSRNP1	cysteine and serine rich nuclear protein 1	Nucleus	transcription regulator
	0.515	HAT1	HAT1	histone acetyltransferase 1	Nucleus	enzyme		-0.93	LRMP	IRAG2	inositol 1,4,5-triphosphate receptor associated 2	Cytoplasm	other		-1.469	GPA33	GPA33	glycoprotein A33	Plasma Membrane	other		0.651	CSTF2	CSTF2	cleavage stimulation factor subunit 2	Nucleus	other
	0.633	HAUS3	HAUS3	HAUS augmin like complex subunit 3	Cytoplasm	other		0.789	IRAK2	IRAK2	interleukin 1 receptor associated kinase 2	Plasma Membrane	kinase		0.412	GPAA1	GPAA1	glycosylphosphatidylinositol anchor attachment 1	Cytoplasm	enzyme		0.482	CSTF2T	CSTF2T	cleavage stimulation factor subunit 2 tau variant	Nucleus	other
	0.635	HCG4P11	HCG4P11	HLA complex group 4 pseudogene 11	Other	other		2.001	IRF1	IRF1	interferon regulatory factor 1	Nucleus	transcription regulator		-0.595	GPATCH1	GPATCH1	G-patch domain containing 1	Extracellular Space	other		-0.349	CTC-338M12.4	CTC-338M12.4	uncharacterized LOC101928649	Other	other
	0.254	HCG4P5	HCG4P5	HLA complex group 4 pseudogene 5	Other	other		0.399	IRF2	IRF2	interferon regulatory factor 2	Nucleus	transcription regulator		-0.503	GPATCH11	GPATCH11	G-patch domain containing 11	Nucleus	other		-0.306	CTC1	CTC1	CST telomere replication complex component 1	Nucleus	other
	-0.208	HCLS1	HCLS1	hematopoietic cell-specific Lyn substrate 1	Nucleus	other		2.302	IRF4	IRF4	interferon regulatory factor 4	Nucleus	transcription regulator		0.668	GPR132	GPR132	G protein-coupled receptor 132	Plasma Membrane	G-protein coupled receptor		-0.343	CTDSP1	CTDSP1	CTD small phosphatase 1	Nucleus	phosphatase
	-0.278	HDAC1	HDAC1	histone deacetylase 1	Nucleus	enzyme		1.07	IRF7	IRF7	interferon regulatory factor 7	Nucleus	transcription regulator		0.599	GPR137	GPR137	G protein-coupled receptor 137	Cytoplasm	other		-0.424	CTDSP2	CTDSP2	CTD small phosphatase 2	Nucleus	phosphatase
	-0.628	HDAC5	HDAC5	histone deacetylase 5	Nucleus	transcription regulator		2.33	IRF8	IRF8	interferon regulatory factor 8	Nucleus	transcription regulator		1.772	GPR153	GPR153	G protein-coupled receptor 153	Plasma Membrane	G-protein coupled receptor		1.58	CTLA4	CTLA4	cytotoxic T-lymphocyte associated protein 4	Plasma Membrane	transmembrane receptor
	-0.233	HDGF	HDGF	heparin binding growth factor	Extracellular Space	growth factor		1.137	IRF9	IRF9	interferon regulatory factor 9	Nucleus	transcription regulator		1.185	GPR171	GPR171	G protein-coupled receptor 171	Plasma Membrane	G-protein coupled receptor		-0.517	CTNND1	CTNND1	catenin delta 1	Nucleus	other
	1.743	HDGFL3	HDGFL3	HDGF like 3	Nucleus	other		0.994	ISG15	ISG15	ISG15 ubiquitin like modifier	Cytoplasm	other		0.564	GPR65	GPR65	G protein-coupled receptor 65	Plasma Membrane	G-protein coupled receptor		0.911	CTPS1	CTPS1	CTP synthase 1	Nucleus	enzyme
	-0.579	HEATR5B	HEATR5B	HEAT repeat containing 5B	Cytoplasm	other		-1.289	ISM1	ISM1	isthmin 1	Other	other		1.213	GPR68	GPR68	G protein-coupled receptor 68	Plasma Membrane	G-protein coupled receptor		0.307	CTSB	CTSB	cathepsin B	Cytoplasm	peptidase
	-0.379	HEBP2	HEBP2	heme binding protein 2	Cytoplasm	other		-0.645	ITGB2	ITGB2	integrin subunit beta 2	Plasma Membrane	transmembrane receptor		0.746	GPRIN1	GPRIN1	G protein regulated inducer of neurite outgrowth 1	Plasma Membrane	other		-0.844	CTSF	CTSF	cathepsin F	Cytoplasm	peptidase
	-0.651	HECA	HECA	hdc homolog, cell cycle regulator	Nucleus	other		-0.902	ITGB2-AS1	ITGB2-AS1	ITGB2 antisense RNA 1	Other	other		0.446	GPRIN3	GPRIN3	GPRIN family member 3	Other	other		0.911	CTSH	CTSH	cathepsin H	Cytoplasm	peptidase
	1.66	HELZ2	HELZ2	helicase with zinc finger 2	Nucleus	transcription regulator		-0.49	ITGB7	ITGB7	integrin subunit beta 7	Plasma Membrane	transmembrane receptor		0.352	GPS2	GPS2	G protein pathway suppressor 2	Nucleus	transcription regulator		-0.755	CTSK	CTSK	cathepsin K	Cytoplasm	peptidase
	-0.235	HERC4	HERC4	HECT and RLD domain containing E3 ubiquitin protein ligase 4	Cytoplasm	enzyme		0.696	ITK	ITK	IL2 inducible T cell kinase	Cytoplasm	kinase		-0.375	GPSM3	GPSM3	G protein signaling modulator 3	Cytoplasm	other		2.107	CTSL	CTSL	cathepsin L	Cytoplasm	peptidase
	1.059	HERC5	HERC5	HECT and RLD domain containing E3 ubiquitin protein ligase 5	Cytoplasm	enzyme		-0.46	ITM2A	ITM2A	integral membrane protein 2A	Plasma Membrane	other		1.068	GRAMD1B	GRAMD1B	GRAM domain containing 1B	Cytoplasm	transporter		2.116	CTTNBP2NL	CTTNBP2NL	CTTNBP2 N-terminal like	Cytoplasm	other
	0.811	HERC6	HERC6	HECT and RLD domain containing E3 ubiquitin protein ligase family member 6	Cytoplasm	enzyme		-0.328	ITM2B	ITM2B	integral membrane protein 2B	Plasma Membrane	other		0.734	GRAMD4	GRAMD4	GRAM domain containing 4	Cytoplasm	other		0.561	CTU2	CTU2	cytosolic thiouridylase subunit 2	Cytoplasm	other
	0.512	HEXD	HEXD	hexosaminidase D	Extracellular Space	enzyme		-0.483	ITPKB	ITPKB	inositol-trisphosphate 3-kinase B	Cytoplasm	kinase		0.421	GRAP2	GRAP2	GRB2 related adaptor protein 2	Cytoplasm	other		-0.618	CUBN	CUBN	cubilin	Plasma Membrane	transmembrane receptor
	0.914	HIF1A	HIF1A	hypoxia inducible factor 1 subunit alpha	Nucleus	transcription regulator		0.561	JAK3	JAK3	Janus kinase 3	Cytoplasm	kinase		1.431	RNF144A-AS1	GRASLND	glycosaminoglycan regulatory associated long non-coding RNA	Other	other		-0.548	CUL4B	CUL4B	cullin 4B	Nucleus	other
	1.056	HIF1A-AS1	HIF1A-AS1	HIF1A antisense RNA 1	Other	other		-1.292	JAML	JAML	junction adhesion molecule like	Plasma Membrane	other		2.065	GREM2	GREM2	gremlin 2, DAN family BMP antagonist	Extracellular Space	other		-1.639	CX3CR1	CX3CR1	C-X3-C motif chemokine receptor 1	Plasma Membrane	G-protein coupled receptor
	0.923	HIVEP1	HIVEP1	HIVEP zinc finger 1	Nucleus	transcription regulator		1.23	JUNB	JUNB	JunB proto-oncogene, AP-1 transcription factor subunit	Nucleus	transcription regulator		0.298	GRIPAP1	GRIPAP1	GRIP1 associated protein 1	Plasma Membrane	other		1.497	CXCR6	CXCR6	C-X-C motif chemokine receptor 6	Plasma Membrane	G-protein coupled receptor
	0.436	HK1	HK1	hexokinase 1	Cytoplasm	kinase		0.526	KARS1	KARS1	lysyl-tRNA synthetase 1	Cytoplasm	enzyme		0.995	GRK5	GRK5	G protein-coupled receptor kinase 5	Plasma Membrane	kinase		-0.381	CYB561D1	CYB561D1	cytochrome b561 family member D1	Other	other
	-0.735	HK2	HK2	hexokinase 2	Cytoplasm	kinase		-0.667	KAT6B	KAT6B	lysine acetyltransferase 6B	Nucleus	enzyme		-0.497	GRK6	GRK6	G protein-coupled receptor kinase 6	Plasma Membrane	kinase		0.556	CYB5A	CYB5A	cytochrome b5 type A	Cytoplasm	enzyme
	0.341	HLA-B	HLA-B	major histocompatibility complex, class I, B	Plasma Membrane	transmembrane receptor		1.662	KCNH4	KCNH4	potassium voltage-gated channel subfamily H member 4	Plasma Membrane	ion channel		0.863	GSDMD	GSDMD	gasdermin D	Extracellular Space	transporter		-0.925	CYB5D1	CYB5D1	cytochrome b5 domain containing 1	Other	other
	0.367	HLA-C	HLA-C	major histocompatibility complex, class I, C	Plasma Membrane	other		0.517	KCTD17	KCTD17	potassium channel tetramerization domain containing 17	Cytoplasm	other		-0.445	GSR	GSR	glutathione-disulfide reductase	Cytoplasm	enzyme		0.376	CYB5R3	CYB5R3	cytochrome b5 reductase 3	Cytoplasm	enzyme
	-1.416	HLA-DMB	HLA-DMB	major histocompatibility complex, class II, DM beta	Plasma Membrane	transmembrane receptor		0.535	KCTD21	KCTD21	potassium channel tetramerization domain containing 21	Other	other		0.458	GSTP1	GSTP1	glutathione S-transferase pi 1	Cytoplasm	enzyme		0.366	CYBC1	CYBC1	cytochrome b-245 chaperone 1	Cytoplasm	other
	0.558	HLA-F	HLA-F	major histocompatibility complex, class I, F	Plasma Membrane	transmembrane receptor		-0.477	KCTD7	KCTD7	potassium channel tetramerization domain containing 7	Plasma Membrane	ion channel		-1.021	GTF2IRD1	GTF2IRD1	GTF2I repeat domain containing 1	Nucleus	transcription regulator		0.39	CYC1	CYC1	cytochrome c1	Cytoplasm	enzyme
	-0.462	HMGB2	HMGB2	high mobility group box 2	Nucleus	transcription regulator		-0.426	KDM3A	KDM3A	lysine demethylase 3A	Nucleus	transcription regulator		-0.564	GTF3A	GTF3A	general transcription factor IIIA	Nucleus	transcription regulator		0.772	CYCS	CYCS	cytochrome c, somatic	Cytoplasm	enzyme
	-0.432	HMOX2	HMOX2	heme oxygenase 2	Cytoplasm	enzyme		0.818	KDSR	KDSR	3-ketodihydrosphingosine reductase	Plasma Membrane	enzyme		0.322	GTPBP2	GTPBP2	GTP binding protein 2	Extracellular Space	enzyme		0.482	CYFIP1	CYFIP1	cytoplasmic FMR1 interacting protein 1	Cytoplasm	translation regulator
	-0.303	HNRNPD	HNRNPD	heterogeneous nuclear ribonucleoprotein D	Nucleus	transcription regulator		0.265	KHNYN	KHNYN	KH and NYN domain containing	Other	other		0.382	GUK1	GUK1	guanylate kinase 1	Cytoplasm	kinase		0.698	CYLD	CYLD	CYLD lysine 63 deubiquitinase	Nucleus	transcription regulator
	0.391	HNRNPF	HNRNPF	heterogeneous nuclear ribonucleoprotein F	Nucleus	other		0.638	KIAA0040	KIAA0040	KIAA0040	Other	other		-0.491	GYPC	GYPC	glycophorin C (Gerbich blood group)	Plasma Membrane	other		-1.642	CYP27A1	CYP27A1	cytochrome P450 family 27 subfamily A member 1	Cytoplasm	enzyme
	-0.276	HNRNPH1	HNRNPH1	heterogeneous nuclear ribonucleoprotein H1	Nucleus	other		0.34	KIAA0930	KIAA0930	KIAA0930	Other	other		3.058	GZMB	GZMB	granzyme B	Cytoplasm	peptidase		1.1	CYP27B1	CYP27B1	cytochrome P450 family 27 subfamily B member 1	Cytoplasm	enzyme
	0.545	HNRNPH2	HNRNPH2	heterogeneous nuclear ribonucleoprotein H2	Nucleus	other		0.338	KIF1C	KIF1C	kinesin family member 1C	Cytoplasm	other		-0.519	HABP4	HABP4	hyaluronan binding protein 4	Cytoplasm	other		-1.248	CYP2E1	CYP2E1	cytochrome P450 family 2 subfamily E member 1	Cytoplasm	enzyme
	0.33	HNRNPM	HNRNPM	heterogeneous nuclear ribonucleoprotein M	Nucleus	other		0.445	KIFAP3	KIFAP3	kinesin associated protein 3	Cytoplasm	other		-0.449	HACD4	HACD4	3-hydroxyacyl-CoA dehydratase 4	Cytoplasm	enzyme		-0.415	CYP2R1	CYP2R1	cytochrome P450 family 2 subfamily R member 1	Cytoplasm	enzyme
	0.917	HOOK2	HOOK2	hook microtubule tethering protein 2	Cytoplasm	other		0.844	KLC2	KLC2	kinesin light chain 2	Cytoplasm	other		-1.46	HAP1	HAP1	huntingtin associated protein 1	Cytoplasm	other		-0.705	CYP4V2	CYP4V2	cytochrome P450 family 4 subfamily V member 2	Cytoplasm	enzyme
	-0.289	HP1BP3	HP1BP3	heterochromatin protein 1 binding protein 3	Nucleus	other		1.447	KLF10	KLF10	KLF transcription factor 10	Nucleus	transcription regulator		1.066	HAPLN3	HAPLN3	hyaluronan and proteoglycan link protein 3	Extracellular Space	other		0.676	CYREN	CYREN	cell cycle regulator of NHEJ	Nucleus	other
	-0.501	HPCAL1	HPCAL1	hippocalcin like 1	Other	other		0.71	KLF11	KLF11	KLF transcription factor 11	Nucleus	transcription regulator		0.474	HAUS3	HAUS3	HAUS augmin like complex subunit 3	Cytoplasm	other		0.874	CYSTM1	CYSTM1	cysteine rich transmembrane module containing 1	Cytoplasm	other
	-1.34	HPCAL4	HPCAL4	hippocalcin like 4	Other	transporter		-0.679	KLF3	KLF3	KLF transcription factor 3	Nucleus	transcription regulator		-0.758	HAUS4	HAUS4	HAUS augmin like complex subunit 4	Cytoplasm	other		1.169	CYTIP	CYTIP	cytohesin 1 interacting protein	Cytoplasm	other
	0.934	HPSE	HPSE	heparanase	Plasma Membrane	enzyme		-1.042	KLF3-AS1	KLF3-AS1	KLF3 antisense RNA 1	Other	other		2.392	HBEGF	HBEGF	heparin binding EGF like growth factor	Extracellular Space	growth factor		0.843	DAPP1	DAPP1	dual adaptor of phosphotyrosine and 3-phosphoinositides 1	Cytoplasm	other
	0.45	HSD17B10	HSD17B10	hydroxysteroid 17-beta dehydrogenase 10	Cytoplasm	enzyme		0.68	KLF6	KLF6	KLF transcription factor 6	Nucleus	transcription regulator		0.404	HBS1L	HBS1L	HBS1 like translational GTPase	Cytoplasm	translation regulator		0.679	DBI	DBI	diazepam binding inhibitor, acyl-CoA binding protein	Cytoplasm	other
	-0.475	HSD17B11	HSD17B11	hydroxysteroid 17-beta dehydrogenase 11	Cytoplasm	enzyme		0.844	KLHDC7B	KLHDC7B	kelch domain containing 7B	Other	other		0.496	HCG4P11	HCG4P11	HLA complex group 4 pseudogene 11	Other	other		-1.065	DBP	DBP	D-box binding PAR bZIP transcription factor	Nucleus	transcription regulator
	0.348	HSH2D	HSH2D	hematopoietic SH2 domain containing	Cytoplasm	other		-0.409	KLHL21	KLHL21	kelch like family member 21	Cytoplasm	enzyme		0.236	HCG4P5	HCG4P5	HLA complex group 4 pseudogene 5	Other	other		-0.566	DBT	DBT	dihydrolipoamide branched chain transacylase E2	Cytoplasm	enzyme
	0.659	HSP90AA1	HSP90AA1	heat shock protein 90 alpha family class A member 1	Cytoplasm	enzyme		-0.538	KLHL24	KLHL24	kelch like family member 24	Plasma Membrane	other		-0.713	HDAC5	HDAC5	histone deacetylase 5	Nucleus	transcription regulator		0.444	DCAF11	DCAF11	DDB1 and CUL4 associated factor 11	Nucleus	other
	0.635	HSP90AA2P	HSP90AA2P	heat shock protein 90 alpha family class A member 2, pseudogene	Cytoplasm	other		-1.061	KLHL3	KLHL3	kelch like family member 3	Cytoplasm	other		1.733	HDGFL3	HDGFL3	HDGF like 3	Nucleus	other		-0.384	DCAF8	DCAF8	DDB1 and CUL4 associated factor 8	Nucleus	other
	0.434	HSPA8	HSPA8	heat shock protein family A (Hsp70) member 8	Cytoplasm	enzyme		0.883	KLHL5	KLHL5	kelch like family member 5	Plasma Membrane	other		-0.496	HEATR5B	HEATR5B	HEAT repeat containing 5B	Cytoplasm	other		0.567	DCPS	DCPS	decapping enzyme, scavenger	Nucleus	enzyme
	-1.356	HSPE1P18	HSPE1P18		Other	other		0.42	KRBA1	KRABD3	KRAB domain containing 3	Other	other		-0.578	HECA	HECA	hdc homolog, cell cycle regulator	Nucleus	other		-1.283	DCST1	DCST1	DC-STAMP domain containing 1	Plasma Membrane	other
	0.517	HUWE1	HUWE1	HECT, UBA and WWE domain containing E3 ubiquitin protein ligase 1	Nucleus	transcription regulator		0.585	KSR1	KSR1	kinase suppressor of ras 1	Cytoplasm	kinase		1.02	HELZ2	HELZ2	helicase with zinc finger 2	Nucleus	transcription regulator		0.878	DCTPP1	DCTPP1	dCTP pyrophosphatase 1	Cytoplasm	enzyme
	2.78	ICAM1	ICAM1	intercellular adhesion molecule 1	Plasma Membrane	transmembrane receptor		1.231	LACC1	LACC1	laccase domain containing 1	Cytoplasm	enzyme		2.385	HES4	HES4	hes family bHLH transcription factor 4	Nucleus	transcription regulator		-0.396	DCUN1D4	DCUN1D4	defective in cullin neddylation 1 domain containing 4	Nucleus	other
	-1.487	ID3	ID3	inhibitor of DNA binding 3	Nucleus	transcription regulator		0.75	LACTB	LACTB	lactamase beta	Cytoplasm	peptidase		0.517	HEXD	HEXD	hexosaminidase D	Extracellular Space	enzyme		0.307	DDB1	DDB1	damage specific DNA binding protein 1	Nucleus	other
	0.369	IDH3A	IDH3A	isocitrate dehydrogenase (NAD(+)) 3 catalytic subunit alpha	Cytoplasm	enzyme		-0.697	LAIR1	LAIR1	leukocyte associated immunoglobulin like receptor 1	Plasma Membrane	other		1.192	HIF1A	HIF1A	hypoxia inducible factor 1 subunit alpha	Nucleus	transcription regulator		1.356	DDIT4	DDIT4	DNA damage inducible transcript 4	Cytoplasm	other
	0.659	IDI1	IDI1	isopentenyl-diphosphate delta isomerase 1	Cytoplasm	enzyme		2.486	LAMP3	LAMP3	lysosomal associated membrane protein 3	Plasma Membrane	other		1.021	HIF1A-AS1	HIF1A-AS1	HIF1A antisense RNA 1	Other	other		1.357	DDIT4-AS1	DDIT4-AS1	DDIT4 antisense RNA 1	Other	other
	1.333	IER5	IER5	immediate early response 5	Nucleus	other		0.861	LAP3	LAP3	leucine aminopeptidase 3	Cytoplasm	peptidase		0.408	HK1	HK1	hexokinase 1	Cytoplasm	kinase		0.299	DDOST	DDOST	dolichyl-diphosphooligosaccharide--protein glycosyltransferase non-catalytic subunit	Cytoplasm	enzyme
	-0.577	IFFO2	IFFO2	intermediate filament family orphan 2	Other	other		-0.377	LAPTM5	LAPTM5	lysosomal protein transmembrane 5	Plasma Membrane	other		-1.928	HKDC1	HKDC1	hexokinase domain containing 1	Cytoplasm	kinase		0.485	DDX1	DDX1	DEAD-box helicase 1	Nucleus	enzyme
	0.546	IFI16	IFI16	interferon gamma inducible protein 16	Nucleus	transcription regulator		-0.392	LAT	LAT	linker for activation of T cells	Plasma Membrane	other		0.344	HLA-B	HLA-B	major histocompatibility complex, class I, B	Plasma Membrane	transmembrane receptor		0.637	DDX10	DDX10	DEAD-box helicase 10	Nucleus	enzyme
	2.04	IFI35	IFI35	interferon induced protein 35	Nucleus	other		-0.808	LAX1	LAX1	lymphocyte transmembrane adaptor 1	Cytoplasm	other		0.279	HLA-C	HLA-C	major histocompatibility complex, class I, C	Plasma Membrane	other		-0.613	DDX12P	DDX12P	DEAD/H-box helicase 12, pseudogene	Other	other
	2.095	IFI44	IFI44	interferon induced protein 44	Cytoplasm	other		-0.371	LCK	LCK	LCK proto-oncogene, Src family tyrosine kinase	Cytoplasm	kinase		0.476	HLA-F	HLA-F	major histocompatibility complex, class I, F	Plasma Membrane	transmembrane receptor		-0.307	DDX17	DDX17	DEAD-box helicase 17	Nucleus	enzyme
	3.423	IFI44L	IFI44L	interferon induced protein 44 like	Nucleus	other		0.75	LCP2	LCP2	lymphocyte cytosolic protein 2	Cytoplasm	other		0.36	HLA-H	HLA-H	major histocompatibility complex, class I, H (pseudogene)	Plasma Membrane	other		1.046	DDX21	DDX21	DExD-box helicase 21	Nucleus	enzyme
	1.171	IFI6	IFI6	interferon alpha inducible protein 6	Cytoplasm	other		-0.272	LDB1	LDB1	LIM domain binding 1	Nucleus	transcription regulator		0.399	HM13	HM13	histocompatibility minor 13	Cytoplasm	peptidase		0.256	DDX24	DDX24	DEAD-box helicase 24	Nucleus	enzyme
	1.446	IFIH1	IFIH1	interferon induced with helicase C domain 1	Nucleus	enzyme		1.117	LDLR	LDLR	low density lipoprotein receptor	Plasma Membrane	transporter		-0.376	HMGA1	HMGA1	high mobility group AT-hook 1	Nucleus	transcription regulator		0.366	DDX39A	DDX39A	DExD-box helicase 39A	Nucleus	enzyme
	2.374	IFIT2	IFIT2	interferon induced protein with tetratricopeptide repeats 2	Cytoplasm	other		-0.931	LDLRAP1	LDLRAP1	low density lipoprotein receptor adaptor protein 1	Cytoplasm	transporter		0.38	HMGCR	HMGCR	3-hydroxy-3-methylglutaryl-CoA reductase	Cytoplasm	enzyme		0.384	DDX49	DDX49	DEAD-box helicase 49	Nucleus	enzyme
	4.198	IFIT3	IFIT3	interferon induced protein with tetratricopeptide repeats 3	Cytoplasm	other		-0.451	LEPROTL1	LEPROTL1	leptin receptor overlapping transcript like 1	Plasma Membrane	other		0.594	HMGCS1	HMGCS1	3-hydroxy-3-methylglutaryl-CoA synthase 1	Cytoplasm	enzyme		0.295	DDX5	DDX5	DEAD-box helicase 5	Nucleus	enzyme
	1.136	IFIT5	IFIT5	interferon induced protein with tetratricopeptide repeats 5	Plasma Membrane	other		-0.475	LFNG	LFNG	LFNG O-fucosylpeptide 3-beta-N-acetylglucosaminyltransferase	Cytoplasm	enzyme		0.288	HNRNPM	HNRNPM	heterogeneous nuclear ribonucleoprotein M	Nucleus	other		1.005	DDX60	DDX60	DExD/H-box helicase 60	Cytoplasm	enzyme
	0.945	IFITM1	IFITM1	interferon induced transmembrane protein 1	Plasma Membrane	transmembrane receptor		1.479	LGALS17A	LGALS17A		Other	other		1.021	HOOK2	HOOK2	hook microtubule tethering protein 2	Cytoplasm	other		0.432	DEGS1	DEGS1	delta 4-desaturase, sphingolipid 1	Cytoplasm	enzyme
	-0.466	IFNAR2	IFNAR2	interferon alpha and beta receptor subunit 2	Plasma Membrane	transmembrane receptor		1.026	LGALS3BP	LGALS3BP	galectin 3 binding protein	Plasma Membrane	transmembrane receptor		-0.686	HPCAL1	HPCAL1	hippocalcin like 1	Other	other		-0.544	DENND2D	DENND2D	DENN domain containing 2D	Cytoplasm	other
	-0.883	IGFBP4	IGFBP4	insulin like growth factor binding protein 4	Extracellular Space	other		1.155	LGALS9	LGALS9	galectin 9	Plasma Membrane	other		-1.982	HPCAL4	HPCAL4	hippocalcin like 4	Other	transporter		0.337	DERL1	DERL1	derlin 1	Cytoplasm	other
	-0.99	IGSF22	IGSF22	immunoglobulin superfamily member 22	Extracellular Space	other		2.11	LIF	LIF	LIF interleukin 6 family cytokine	Extracellular Space	cytokine		-0.394	HPS4	HPS4	HPS4 biogenesis of lysosomal organelles complex 3 subunit 2	Cytoplasm	other		0.6	DESI1	DESI1	desumoylating isopeptidase 1	Cytoplasm	peptidase
	-0.96	MIR4697HG	IGSF9B	immunoglobulin superfamily member 9B	Plasma Membrane	other		-0.434	LIG1	LIG1	DNA ligase 1	Nucleus	enzyme		0.56	HS6ST1	HS6ST1	heparan sulfate 6-O-sulfotransferase 1	Plasma Membrane	enzyme		0.512	DFFA	DFFA	DNA fragmentation factor subunit alpha	Nucleus	enzyme
	0.427	IKZF1	IKZF1	IKAROS family zinc finger 1	Nucleus	transcription regulator		-0.629	LIME1	LIME1	Lck interacting transmembrane adaptor 1	Extracellular Space	other		-0.477	HSD17B11	HSD17B11	hydroxysteroid 17-beta dehydrogenase 11	Cytoplasm	enzyme		-0.957	DGKD	DGKD	diacylglycerol kinase delta	Cytoplasm	kinase
	-0.461	IL10RA	IL10RA	interleukin 10 receptor subunit alpha	Plasma Membrane	transmembrane receptor		1.402	LINC-PINT	LINC-PINT	long intergenic non-protein coding RNA, p53 induced transcript	Other	other		0.477	HSP90AA1	HSP90AA1	heat shock protein 90 alpha family class A member 1	Cytoplasm	enzyme		0.672	DGKE	DGKE	diacylglycerol kinase epsilon	Cytoplasm	kinase
	-0.615	IL10RB-DT	IL10RB-DT		Other	other		-0.833	LINC00426	LINC00426	long intergenic non-protein coding RNA 426	Other	other		0.566	HSP90AA2P	HSP90AA2P	heat shock protein 90 alpha family class A member 2, pseudogene	Cytoplasm	other		-0.541	DGKZ	DGKZ	diacylglycerol kinase zeta	Cytoplasm	kinase
	0.573	IL12RB1	IL12RB1	interleukin 12 receptor subunit beta 1	Plasma Membrane	transmembrane receptor		-1.179	LINC00540	LINC00540	long intergenic non-protein coding RNA 540	Other	other		0.281	HSPA14	HSPA14	heat shock protein family A (Hsp70) member 14	Cytoplasm	peptidase		-0.578	DGKZP1	DGKZP1	diacylglycerol kinase zeta pseudogene 1	Other	other
	1.96	IL12RB2	IL12RB2	interleukin 12 receptor subunit beta 2	Plasma Membrane	transmembrane receptor		-0.733	LINC00649	LINC00649	long intergenic non-protein coding RNA 649	Other	other		0.581	HSPE1	HSPE1	heat shock protein family E (Hsp10) member 1	Cytoplasm	enzyme		0.415	DGLUCY	DGLUCY	D-glutamate cyclase	Cytoplasm	enzyme
	1.562	IL15	IL15	interleukin 15	Extracellular Space	cytokine		1.324	LINC01694	LINC01694		Other	other		0.876	HUWE1	HUWE1	HECT, UBA and WWE domain containing E3 ubiquitin protein ligase 1	Nucleus	transcription regulator		0.523	DHCR7	DHCR7	7-dehydrocholesterol reductase	Cytoplasm	enzyme
	1.306	IL15RA	IL15RA	interleukin 15 receptor subunit alpha	Plasma Membrane	transmembrane receptor		-1.061	LINC01730	LINC01730		Other	other		0.358	HYOU1	HYOU1	hypoxia up-regulated 1	Cytoplasm	other		0.372	DHX9	DHX9	DExH-box helicase 9	Nucleus	enzyme
	-0.543	IL16	IL16	interleukin 16	Extracellular Space	cytokine		0.811	LINC02328	LINC02328	long intergenic non-protein coding RNA 2328	Other	other		1.963	ICAM1	ICAM1	intercellular adhesion molecule 1	Plasma Membrane	transmembrane receptor		-0.303	DIAPH1	DIAPH1	diaphanous related formin 1	Plasma Membrane	other
	-0.55	IL17RA	IL17RA	interleukin 17 receptor A	Plasma Membrane	transmembrane receptor		-1.323	LINC002481	LINC02481	long intergenic non-protein coding RNA 2481	Other	other		-0.375	ICAM3	ICAM3	intercellular adhesion molecule 3	Plasma Membrane	transmembrane receptor		-0.432	DIDO1	DIDO1	death inducer-obliterator 1	Nucleus	other
	2.182	IL21-AS1	IL21-AS1	IL21 antisense RNA 1	Other	other		0.52	LMAN1	LMAN1	lectin, mannose binding 1	Cytoplasm	other		1.142	ID2	ID2	inhibitor of DNA binding 2	Nucleus	transcription regulator		-0.451	DIPK2A	DIPK2A	divergent protein kinase domain 2A	Cytoplasm	other
	0.653	IL21R	IL21R	interleukin 21 receptor	Plasma Membrane	transmembrane receptor		0.882	LMNB1	LMNB1	lamin B1	Nucleus	other		-0.422	IDH1	IDH1	isocitrate dehydrogenase (NADP(+)) 1	Cytoplasm	enzyme		0.324	DLD	DLD	dihydrolipoamide dehydrogenase	Cytoplasm	enzyme
	0.628	IL21R-AS1	IL21R-AS1	IL21R antisense RNA 1	Other	other		0.612	LMNB2	LMNB2	lamin B2	Nucleus	other		0.737	IDI1	IDI1	isopentenyl-diphosphate delta isomerase 1	Cytoplasm	enzyme		1.639	DLGAP1	DLGAP1	DLG associated protein 1	Plasma Membrane	other
	-1.112	IL24	IL24	interleukin 24	Extracellular Space	cytokine		1.587	LOC100288175	LOC100288175		Other	other		1.698	IER3	IER3	immediate early response 3	Cytoplasm	other		0.95	DLK2	DLK2	delta like non-canonical Notch ligand 2	Extracellular Space	other
	0.366	IL27RA	IL27RA	interleukin 27 receptor subunit alpha	Plasma Membrane	transmembrane receptor		1.228	LOC101928663	LOC101928663	uncharacterized LOC101928663	Other	other		1.588	IER3-AS1	IER3-AS1	IER3 antisense RNA 1	Other	other		-0.364	DMAC2L	DMAC2L	distal membrane arm assembly component 2 like	Cytoplasm	transporter
	0.839	IL2RB	IL2RB	interleukin 2 receptor subunit beta	Plasma Membrane	transmembrane receptor		-1.695	LOC107985033	LOC107985033		Other	other		1.115	IER5	IER5	immediate early response 5	Nucleus	other		1.262	DNAH11	DNAH11	dynein axonemal heavy chain 11	Cytoplasm	enzyme
	0.669	IL32	IL32	interleukin 32	Extracellular Space	cytokine		2.333	LPAL2	LPAL2	lipoprotein(a) like 2 (pseudogene)	Other	other		-0.353	IFFO2	IFFO2	intermediate filament family orphan 2	Other	other		-1.17	DNAI2	DNAI2	dynein axonemal intermediate chain 2	Cytoplasm	other
	1.138	IL4I1	IL4I1	interleukin 4 induced 1	Cytoplasm	enzyme		0.34	LPAR2	LPAR2	lysophosphatidic acid receptor 2	Plasma Membrane	G-protein coupled receptor		0.371	IFI16	IFI16	interferon gamma inducible protein 16	Nucleus	transcription regulator		1.034	DNAJA1	DNAJA1	DnaJ heat shock protein family (Hsp40) member A1	Nucleus	other
	0.986	IL4R	IL4R	interleukin 4 receptor	Plasma Membrane	transmembrane receptor		0.399	LPCAT3	LPCAT3	lysophosphatidylcholine acyltransferase 3	Plasma Membrane	enzyme		1.672	IFI30	IFI30	IFI30 lysosomal thiol reductase	Cytoplasm	enzyme		0.388	DNAJA2	DNAJA2	DnaJ heat shock protein family (Hsp40) member A2	Nucleus	enzyme
	-0.83	IL6R	IL6R	interleukin 6 receptor	Plasma Membrane	transmembrane receptor		-0.416	LPCAT4	LPCAT4	lysophosphatidylcholine acyltransferase 4	Cytoplasm	enzyme		1.637	IFI35	IFI35	interferon induced protein 35	Nucleus	other		-1.251	DNAJB13	DNAJB13	DnaJ heat shock protein family (Hsp40) member B13	Cytoplasm	other
	0.323	ILK	ILK	integrin linked kinase	Plasma Membrane	kinase		0.457	LPIN2	LPIN2	lipin 2	Nucleus	phosphatase		1.32	IFI44L	IFI44L	interferon induced protein 44 like	Nucleus	other		0.901	DNAJB5	DNAJB5	DnaJ heat shock protein family (Hsp40) member B5	Cytoplasm	other
	0.643	IMPDH1P10	IMPDH1P10	inosine monophosphate dehydrogenase 1 pseudogene 10	Other	other		-0.425	LRATD2	LRATD2	LRAT domain containing 2	Plasma Membrane	other		1.093	IFI6	IFI6	interferon alpha inducible protein 6	Cytoplasm	other		-0.47	DNAJC4	DNAJC4	DnaJ heat shock protein family (Hsp40) member C4	Cytoplasm	other
	1.653	INPP1	INPP1	inositol polyphosphate-1-phosphatase	Cytoplasm	phosphatase		-0.503	LRCH4	LRCH4	leucine rich repeats and calponin homology domain containing 4	Cytoplasm	transcription regulator		0.994	IFIH1	IFIH1	interferon induced with helicase C domain 1	Nucleus	enzyme		0.961	DNAJC6	DNAJC6	DnaJ heat shock protein family (Hsp40) member C6	Cytoplasm	other
	-0.61	INPP5D	INPP5D	inositol polyphosphate-5-phosphatase D	Cytoplasm	phosphatase		1.362	LRP5	LRP5	LDL receptor related protein 5	Plasma Membrane	transmembrane receptor		2.778	IFIT3	IFIT3	interferon induced protein with tetratricopeptide repeats 3	Cytoplasm	other		0.306	DNAJC7	DNAJC7	DnaJ heat shock protein family (Hsp40) member C7	Cytoplasm	other
	0.402	INPP5E	INPP5E	inositol polyphosphate-5-phosphatase E	Cytoplasm	phosphatase		-0.905	LRRC20	LRRC20	leucine rich repeat containing 20	Other	other		0.441	IFIT5	IFIT5	interferon induced protein with tetratricopeptide repeats 5	Plasma Membrane	other		0.361	DNAJC9	DNAJC9	DnaJ heat shock protein family (Hsp40) member C9	Nucleus	other
	0.959	IPO4	IPO4	importin 4	Nucleus	transporter		-0.772	LRRC8D	LRRC8D	leucine rich repeat containing 8 VRAC subunit D	Plasma Membrane	G-protein coupled receptor		0.875	IFITM1	IFITM1	interferon induced transmembrane protein 1	Plasma Membrane	transmembrane receptor		-0.717	DNAL1	DNAL1	dynein axonemal light chain 1	Other	other
	-0.535	IQSEC1	IQSEC1	IQ motif and Sec7 domain ArfGEF 1	Cytoplasm	other		-0.328	LSP1	LSP1	lymphocyte specific protein 1	Cytoplasm	other		-0.536	IFNAR2	IFNAR2	interferon alpha and beta receptor subunit 2	Plasma Membrane	transmembrane receptor		-0.478	DNHD1	DNHD1	dynein heavy chain domain 1	Cytoplasm	other
	-0.709	LRMP	IRAG2	inositol 1,4,5-triphosphate receptor associated 2	Cytoplasm	other		1.959	LTA	LTA	lymphotoxin alpha	Extracellular Space	cytokine		4.088	IFNG	IFNG	interferon gamma	Extracellular Space	cytokine		0.405	DNM2	DNM2	dynamin 2	Plasma Membrane	enzyme
	2.847	IRF1	IRF1	interferon regulatory factor 1	Nucleus	transcription regulator		-0.466	LTBP3	LTBP3	latent transforming growth factor beta binding protein 3	Extracellular Space	other		1.19	TTC26	IFT56	intraflagellar transport 56	Extracellular Space	other		0.551	DNPEP	DNPEP	aspartyl aminopeptidase	Cytoplasm	peptidase
	0.633	IRF2	IRF2	interferon regulatory factor 2	Nucleus	transcription regulator		0.572	LY75	LY75	lymphocyte antigen 75	Plasma Membrane	transmembrane receptor		-0.335	IGBP1	IGBP1	immunoglobulin binding protein 1	Cytoplasm	phosphatase		1.483	DNPH1	DNPH1	2'-deoxynucleoside 5'-phosphate N-hydrolase 1	Nucleus	enzyme
	1.636	IRF4	IRF4	interferon regulatory factor 4	Nucleus	transcription regulator		-1.379	LY9	LY9	lymphocyte antigen 9	Plasma Membrane	other		1.491	IGHV4-34	IGHV4-34	immunoglobulin heavy variable 4-34	Other	other		0.61	DNTTIP2	DNTTIP2	deoxynucleotidyltransferase terminal interacting protein 2	Nucleus	other
	1.382	IRF7	IRF7	interferon regulatory factor 7	Nucleus	transcription regulator		-0.677	LYAR	LYAR	Ly1 antibody reactive	Plasma Membrane	other		1.722	IGSF3	IGSF3	immunoglobulin superfamily member 3	Plasma Membrane	other		-0.383	DOCK8	DOCK8	dedicator of cytokinesis 8	Cytoplasm	other
	2.193	IRF8	IRF8	interferon regulatory factor 8	Nucleus	transcription regulator		0.32	LZTR1	LZTR1	leucine zipper like post translational regulator 1	Cytoplasm	transcription regulator		-0.918	MIR4697HG	IGSF9B	immunoglobulin superfamily member 9B	Plasma Membrane	other		0.612	DOHH	DOHH	deoxyhypusine hydroxylase	Cytoplasm	enzyme
	0.94	IRF9	IRF9	interferon regulatory factor 9	Nucleus	transcription regulator		-0.391	MAD1L1	MAD1L1	mitotic arrest deficient 1 like 1	Nucleus	other		0.371	IKZF1	IKZF1	IKAROS family zinc finger 1	Nucleus	transcription regulator		-0.708	C14orf28	DORIP1	dopamine receptor interacting protein 1	Other	other
	1.13	ISG15	ISG15	ISG15 ubiquitin like modifier	Cytoplasm	other		0.79	MAFF	MAFF	MAF bZIP transcription factor F	Nucleus	transcription regulator		-0.495	IL10RA	IL10RA	interleukin 10 receptor subunit alpha	Plasma Membrane	transmembrane receptor		-1.186	DPEP2	DPEP2	dipeptidase 2	Extracellular Space	peptidase
	-1.775	ISM1	ISM1	isthmin 1	Other	other		-0.565	MAGEE1	MAGEE1	MAGE family member E1	Plasma Membrane	other		-0.513	IL10RB-DT	IL10RB-DT		Other	other		-0.496	DPH5	DPH5	diphthamide biosynthesis 5	Cytoplasm	enzyme
	0.81	ITGA1	ITGA1	integrin subunit alpha 1	Plasma Membrane	other		0.59	MAN2A2	MAN2A2	mannosidase alpha class 2A member 2	Cytoplasm	enzyme		-0.638	IL11RA	IL11RA	interleukin 11 receptor subunit alpha	Plasma Membrane	transmembrane receptor		0.42	DPM2	DPM2	dolichyl-phosphate mannosyltransferase subunit 2, regulatory	Cytoplasm	enzyme
	-0.617	ITGA5	ITGA5	integrin subunit alpha 5	Plasma Membrane	transmembrane receptor		-0.649	MANBA	MANBA	mannosidase beta	Cytoplasm	enzyme		2.029	IL13	IL13	interleukin 13	Extracellular Space	cytokine		0.475	DPP3	DPP3	dipeptidyl peptidase 3	Cytoplasm	peptidase
	-0.842	ITGB2	ITGB2	integrin subunit beta 2	Plasma Membrane	transmembrane receptor		1.017	MAP1LC3A	MAP1LC3A	microtubule associated protein 1 light chain 3 alpha	Cytoplasm	other		0.87	IL15RA	IL15RA	interleukin 15 receptor subunit alpha	Plasma Membrane	transmembrane receptor		0.529	DPP4	DPP4	dipeptidyl peptidase 4	Plasma Membrane	peptidase
	-1.433	ITGB2-AS1	ITGB2-AS1	ITGB2 antisense RNA 1	Other	other		-1.114	MAP2K6	MAP2K6	mitogen-activated protein kinase kinase 6	Cytoplasm	kinase		-0.612	IL16	IL16	interleukin 16	Extracellular Space	cytokine		-0.96	DPY19L2P2	DPY19L2P2	DPY19L2 pseudogene 2	Other	other
	-0.912	ITGB7	ITGB7	integrin subunit beta 7	Plasma Membrane	transmembrane receptor		-0.78	MAP3K1	MAP3K1	mitogen-activated protein kinase kinase kinase 1	Cytoplasm	kinase		1.919	IL17F	IL17F	interleukin 17F	Extracellular Space	cytokine		-0.765	DPYSL2	DPYSL2	dihydropyrimidinase like 2	Cytoplasm	enzyme
	0.934	ITK	ITK	IL2 inducible T cell kinase	Cytoplasm	kinase		1.296	MAP3K20	MAP3K20	mitogen-activated protein kinase kinase kinase 20	Cytoplasm	kinase		1.839	IL17RB	IL17RB	interleukin 17 receptor B	Plasma Membrane	transmembrane receptor		-1.176	CCDC65	DRC2	dynein regulatory complex subunit 2	Other	other
	-0.398	ITM2A	ITM2A	integral membrane protein 2A	Plasma Membrane	other		2.038	MAP3K8	MAP3K8	mitogen-activated protein kinase kinase kinase 8	Cytoplasm	kinase		-1.462	IL17RE	IL17RE	interleukin 17 receptor E	Plasma Membrane	other		1.545	DRD2	DRD2	dopamine receptor D2	Plasma Membrane	G-protein coupled receptor
	-0.565	ITPKB	ITPKB	inositol-trisphosphate 3-kinase B	Cytoplasm	kinase		0.516	MAP4	MAP4	microtubule associated protein 4	Cytoplasm	other		1.804	IL2	IL2	interleukin 2	Extracellular Space	cytokine		-1.411	DSCAML1	DSCAML1	DS cell adhesion molecule like 1	Plasma Membrane	other
	-0.573	IVNS1ABP	IVNS1ABP	influenza virus NS1A binding protein	Nucleus	other		-0.356	MAP7D1	MAP7D1	MAP7 domain containing 1	Cytoplasm	other		1.831	IL21-AS1	IL21-AS1	IL21 antisense RNA 1	Other	other		0.909	DTNBP1	DTNBP1	dystrobrevin binding protein 1	Plasma Membrane	other
	-0.375	JADE1	JADE1	jade family PHD finger 1	Nucleus	transcription regulator		2.168	MAPK11	MAPK11	mitogen-activated protein kinase 11	Cytoplasm	kinase		0.724	IL21R	IL21R	interleukin 21 receptor	Plasma Membrane	transmembrane receptor		1.136	DTX1	DTX1	deltex E3 ubiquitin ligase 1	Nucleus	transcription regulator
	0.566	JAK2	JAK2	Janus kinase 2	Cytoplasm	kinase		0.567	MAPKAPK3	MAPKAPK3	MAPK activated protein kinase 3	Nucleus	kinase		0.836	IL21R-AS1	IL21R-AS1	IL21R antisense RNA 1	Other	other		1.197	DTX3L	DTX3L	deltex E3 ubiquitin ligase 3L	Cytoplasm	enzyme
	0.474	JAK3	JAK3	Janus kinase 3	Cytoplasm	kinase		-0.608	MAPRE2	MAPRE2	microtubule associated protein RP/EB family member 2	Cytoplasm	other		4.646	IL22	IL22	interleukin 22	Extracellular Space	cytokine		-0.66	DUS2	DUS2	dihydrouridine synthase 2	Cytoplasm	enzyme
	-1.525	JAML	JAML	junction adhesion molecule like	Plasma Membrane	other		0.257	MAT2B	MAT2B	methionine adenosyltransferase 2 non-catalytic beta subunit	Cytoplasm	enzyme		-1.527	IL24	IL24	interleukin 24	Extracellular Space	cytokine		0.969	DUSP4	DUSP4	dual specificity phosphatase 4	Nucleus	phosphatase
	0.559	JAZF1	JAZF1	JAZF zinc finger 1	Nucleus	transcription regulator		0.826	KIAA0895L	MATCAP1	microtubule associated tyrosine carboxypeptidase 1	Cytoplasm	peptidase		1.763	IL26	IL26	interleukin 26	Extracellular Space	cytokine		2.134	DUSP5	DUSP5	dual specificity phosphatase 5	Nucleus	phosphatase
	-0.466	JMJD7-PLA2G4B	JMJD7-PLA2G4B	JMJD7-PLA2G4B readthrough	Cytoplasm	other		-0.298	MAZ	MAZ	MYC associated zinc finger protein	Nucleus	transcription regulator		0.402	IL27RA	IL27RA	interleukin 27 receptor subunit alpha	Plasma Membrane	transmembrane receptor		1.154	DUSP6	DUSP6	dual specificity phosphatase 6	Cytoplasm	phosphatase
	-0.389	JOSD1	JOSD1	Josephin domain containing 1	Cytoplasm	peptidase		1.402	MB21D2	MB21D2	Mab-21 domain containing 2	Other	other		0.789	IL2RB	IL2RB	interleukin 2 receptor subunit beta	Plasma Membrane	transmembrane receptor		-0.68	DUSP7	DUSP7	dual specificity phosphatase 7	Cytoplasm	phosphatase
	0.608	JOSD2	JOSD2	Josephin domain containing 2	Cytoplasm	enzyme		-0.364	MBOAT7	MBOAT7	membrane bound acylglycerophosphatidylinositol O-acyltransferase MBOAT7	Plasma Membrane	enzyme		2.429	IL4I1	IL4I1	interleukin 4 induced 1	Cytoplasm	enzyme		-0.842	DUSP8P5	DUSP8P5	dual specificity phosphatase 8 pseudogene 5	Other	other
	1.082	JUNB	JUNB	JunB proto-oncogene, AP-1 transcription factor subunit	Nucleus	transcription regulator		0.288	MCM3	MCM3	minichromosome maintenance complex component 3	Nucleus	enzyme		1.004	IL4R	IL4R	interleukin 4 receptor	Plasma Membrane	transmembrane receptor		-0.339	DUT	DUT	deoxyuridine triphosphatase	Nucleus	enzyme
	0.687	KARS1	KARS1	lysyl-tRNA synthetase 1	Cytoplasm	enzyme		0.65	MDGA1	MDGA1	MAM domain containing glycosylphosphatidylinositol anchor 1	Plasma Membrane	other		-0.698	IL6R	IL6R	interleukin 6 receptor	Plasma Membrane	transmembrane receptor		-0.305	DVL3	DVL3	dishevelled segment polarity protein 3	Cytoplasm	other
	-0.527	KCNAB2	KCNAB2	potassium voltage-gated channel subfamily A regulatory beta subunit 2	Plasma Membrane	ion channel		-0.291	MDM4	MDM4	MDM4 regulator of p53	Nucleus	transcription regulator		-0.441	ILF3-DT	ILF3-DT	ILF3 divergent transcript	Other	other		0.468	DYNLRB1	DYNLRB1	dynein light chain roadblock-type 1	Cytoplasm	other
	-0.713	KCNN4	KCNN4	potassium calcium-activated channel subfamily N member 4	Plasma Membrane	ion channel		-0.345	MECP2	MECP2	methyl-CpG binding protein 2	Nucleus	transcription regulator		0.306	ILK	ILK	integrin linked kinase	Plasma Membrane	kinase		0.452	DYNLT1	DYNLT1	dynein light chain Tctex-type 1	Cytoplasm	other
	0.53	KCTD17	KCTD17	potassium channel tetramerization domain containing 17	Cytoplasm	other		0.544	MED20	MED20	mediator complex subunit 20	Nucleus	transcription regulator		1.248	IMPDH1P10	IMPDH1P10	inosine monophosphate dehydrogenase 1 pseudogene 10	Other	other		-0.595	DYRK1B	DYRK1B	dual specificity tyrosine phosphorylation regulated kinase 1B	Nucleus	kinase
	0.624	KCTD21	KCTD21	potassium channel tetramerization domain containing 21	Other	other		-0.363	MED28	MED28	mediator complex subunit 28	Nucleus	other		-0.434	ING1	ING1	inhibitor of growth family member 1	Nucleus	transcription regulator		-0.802	DYRK2	DYRK2	dual specificity tyrosine phosphorylation regulated kinase 2	Cytoplasm	kinase
	-0.46	KCTD7	KCTD7	potassium channel tetramerization domain containing 7	Plasma Membrane	ion channel		1.153	METRNL	METRNL	meteorin like, glial cell differentiation regulator	Cytoplasm	other		-0.346	INPP5B	INPP5B	inositol polyphosphate-5-phosphatase B	Plasma Membrane	phosphatase		-1.05	DZIP3	DZIP3	DAZ interacting zinc finger protein 3	Cytoplasm	enzyme
	-0.392	KDELR1	KDELR1	KDEL endoplasmic reticulum protein retention receptor 1	Cytoplasm	transporter		1.129	METTL1	METTL1	methyltransferase 1, tRNA methylguanosine	Nucleus	enzyme		0.515	INPP5E	INPP5E	inositol polyphosphate-5-phosphatase E	Cytoplasm	phosphatase		-1.898	E2F2	E2F2	E2F transcription factor 2	Nucleus	transcription regulator
	-0.601	KDM3A	KDM3A	lysine demethylase 3A	Nucleus	transcription regulator		-0.8	MFGE8	MFGE8	milk fat globule EGF and factor V/VIII domain containing	Extracellular Space	other		1.068	INSL3	INSL3	insulin like 3	Extracellular Space	growth factor		0.347	E2F4	E2F4	E2F transcription factor 4	Nucleus	transcription regulator
	-0.375	KDM4B	KDM4B	lysine demethylase 4B	Nucleus	enzyme		-0.289	MFNG	MFNG	MFNG O-fucosylpeptide 3-beta-N-acetylglucosaminyltransferase	Cytoplasm	enzyme		0.369	INTS10	INTS10	integrator complex subunit 10	Nucleus	other		0.858	E2F6	E2F6	E2F transcription factor 6	Nucleus	transcription regulator
	1.016	KDSR	KDSR	3-ketodihydrosphingosine reductase	Plasma Membrane	enzyme		0.423	MFSD11	MFSD11	major facilitator superfamily domain containing 11	Other	other		0.58	IPPK	IPPK	inositol-pentakisphosphate 2-kinase	Cytoplasm	kinase		0.467	EAF1	EAF1	ELL associated factor 1	Nucleus	transcription regulator
	0.28	KHNYN	KHNYN	KH and NYN domain containing	Other	other		-0.523	MGAT1	MGAT1	alpha-1,3-mannosyl-glycoprotein 2-beta-N-acetylglucosaminyltransferase	Cytoplasm	enzyme		-0.774	LRMP	IRAG2	inositol 1,4,5-triphosphate receptor associated 2	Cytoplasm	other		0.555	EBNA1BP2	EBNA1BP2	EBNA1 binding protein 2	Nucleus	other
	0.525	KIAA0040	KIAA0040	KIAA0040	Other	other		-0.636	MGAT4A	MGAT4A	alpha-1,3-mannosyl-glycoprotein 4-beta-N-acetylglucosaminyltransferase A	Cytoplasm	enzyme		1.718	IRF1	IRF1	interferon regulatory factor 1	Nucleus	transcription regulator		0.65	EBPL	EBPL	EBP like	Cytoplasm	enzyme
	0.518	KIF1C	KIF1C	kinesin family member 1C	Cytoplasm	other		-0.425	MGAT5	MGAT5	alpha-1,6-mannosylglycoprotein 6-beta-N-acetylglucosaminyltransferase	Cytoplasm	enzyme		1.969	IRF4	IRF4	interferon regulatory factor 4	Nucleus	transcription regulator		0.688	ECE1	ECE1	endothelin converting enzyme 1	Plasma Membrane	peptidase
	-0.516	KIF21B	KIF21B	kinesin family member 21B	Cytoplasm	other		-0.902	MHENCR	MHENCR		Other	other		1.002	IRF7	IRF7	interferon regulatory factor 7	Nucleus	transcription regulator		-0.833	EDEM3	EDEM3	ER degradation enhancing alpha-mannosidase like protein 3	Cytoplasm	enzyme
	0.713	KIFAP3	KIFAP3	kinesin associated protein 3	Cytoplasm	other		0.362	MICB	MICB	MHC class I polypeptide-related sequence B	Plasma Membrane	transmembrane receptor		2.748	IRF8	IRF8	interferon regulatory factor 8	Nucleus	transcription regulator		0.386	EDF1	EDF1	endothelial differentiation related factor 1	Nucleus	transcription regulator
	0.783	KLC2	KLC2	kinesin light chain 2	Cytoplasm	other		0.63	MIDN	MIDN	midnolin	Nucleus	other		0.919	IRF9	IRF9	interferon regulatory factor 9	Nucleus	transcription regulator		0.444	EEF1B2	EEF1B2	eukaryotic translation elongation factor 1 beta 2	Cytoplasm	translation regulator
	1.563	KLF10	KLF10	KLF transcription factor 10	Nucleus	transcription regulator		0.498	MIOS	MIOS	meiosis regulator for oocyte development	Cytoplasm	other		1.286	IRGM	IRGM	immunity related GTPase M	Cytoplasm	enzyme		0.49	EEF1B2P3	EEF1B2P3	eukaryotic translation elongation factor 1 beta 2 pseudogene 3	Other	other
	-0.916	KLF2	KLF2	KLF transcription factor 2	Nucleus	transcription regulator		1.613	MIR155HG	MIR155HG	MIR155 host gene	Other	other		1.005	ISG15	ISG15	ISG15 ubiquitin like modifier	Cytoplasm	other		-0.941	EFCAB12	EFCAB12	EF-hand calcium binding domain 12	Other	other
	-0.681	KLF3	KLF3	KLF transcription factor 3	Nucleus	transcription regulator		1.111	MIR22HG	MIR22HG	MIR22 host gene	Other	other		1.281	ITGA2	ITGA2	integrin subunit alpha 2	Plasma Membrane	transmembrane receptor		0.378	EFTUD2	EFTUD2	elongation factor Tu GTP binding domain containing 2	Nucleus	enzyme
	-0.922	KLF3-AS1	KLF3-AS1	KLF3 antisense RNA 1	Other	other		1.288	MIR497HG	MIR497HG	mir-497-195 cluster host gene	Other	other		-0.505	ITGB2	ITGB2	integrin subunit beta 2	Plasma Membrane	transmembrane receptor		-0.982	EGFL8	EGFL8	EGF like domain multiple 8	Extracellular Space	other
	0.426	KLF6	KLF6	KLF transcription factor 6	Nucleus	transcription regulator		1.401	C1orf61	MIR9-1HG	MIR9-1 host gene	Cytoplasm	other		-1.317	ITGB2-AS1	ITGB2-AS1	ITGB2 antisense RNA 1	Other	other		-1.188	EGLN3	EGLN3	egl-9 family hypoxia inducible factor 3	Cytoplasm	enzyme
	1.054	KLHDC7B	KLHDC7B	kelch domain containing 7B	Other	other		0.489	MITD1	MITD1	microtubule interacting and trafficking domain containing 1	Cytoplasm	other		-0.651	ITGB7	ITGB7	integrin subunit beta 7	Plasma Membrane	transmembrane receptor		1.742	EGR2	EGR2	early growth response 2	Nucleus	transcription regulator
	-0.515	KLHL21	KLHL21	kelch like family member 21	Cytoplasm	enzyme		1.024	MMD	MMD	monocyte to macrophage differentiation associated	Plasma Membrane	kinase		0.493	ITK	ITK	IL2 inducible T cell kinase	Cytoplasm	kinase		0.732	EHD4	EHD4	EH domain containing 4	Plasma Membrane	enzyme
	-0.825	KLHL3	KLHL3	kelch like family member 3	Cytoplasm	other		-0.423	MNT	MNT	MAX network transcriptional repressor	Nucleus	transcription regulator		-0.498	ITM2A	ITM2A	integral membrane protein 2A	Plasma Membrane	other		-0.364	EHMT2	EHMT2	euchromatic histone lysine methyltransferase 2	Nucleus	enzyme
	0.877	KLHL5	KLHL5	kelch like family member 5	Plasma Membrane	other		-0.361	MOB3A	MOB3A	MOB kinase activator 3A	Other	other		-0.244	ITM2B	ITM2B	integral membrane protein 2B	Plasma Membrane	other		0.453	EIF1	EIF1	eukaryotic translation initiation factor 1	Cytoplasm	translation regulator
	-1.204	KLRB1	KLRB1	killer cell lectin like receptor B1	Plasma Membrane	transmembrane receptor		-0.325	MORC2	MORC2	MORC family CW-type zinc finger 2	Nucleus	enzyme		-0.473	ITPKB	ITPKB	inositol-trisphosphate 3-kinase B	Cytoplasm	kinase		0.81	EIF2B3	EIF2B3	eukaryotic translation initiation factor 2B subunit gamma	Cytoplasm	translation regulator
	0.81	LACC1	LACC1	laccase domain containing 1	Cytoplasm	enzyme		0.618	MOV10	MOV10	Mov10 RNA helicase	Nucleus	enzyme		0.602	ITPKC	ITPKC	inositol-trisphosphate 3-kinase C	Cytoplasm	kinase		0.532	EIF2S1	EIF2S1	eukaryotic translation initiation factor 2 subunit alpha	Cytoplasm	translation regulator
	0.83	LACTB	LACTB	lactamase beta	Cytoplasm	peptidase		-0.256	MPHOSPH8	MPHOSPH8	M-phase phosphoprotein 8	Nucleus	transcription regulator		0.439	ITPR2	ITPR2	inositol 1,4,5-trisphosphate receptor type 2	Cytoplasm	ion channel		0.459	EIF2S2	EIF2S2	eukaryotic translation initiation factor 2 subunit beta	Cytoplasm	translation regulator
	-1.265	LAIR1	LAIR1	leukocyte associated immunoglobulin like receptor 1	Plasma Membrane	other		-0.381	MPRIP	MPRIP	myosin phosphatase Rho interacting protein	Cytoplasm	other		1.431	ITPRIPL2	ITPRIPL2	ITPRIP like 2	Other	other		0.625	EIF2S2P4	EIF2S2P4	eukaryotic translation initiation factor 2 subunit 2 beta pseudogene 4	Other	other
	3.348	LAMP3	LAMP3	lysosomal associated membrane protein 3	Plasma Membrane	other		0.868	MPZL1	MPZL1	myelin protein zero like 1	Plasma Membrane	other		0.922	JAK3	JAK3	Janus kinase 3	Cytoplasm	kinase		0.772	EIF3C	EIF3C	eukaryotic translation initiation factor 3 subunit C	Other	translation regulator
	1.067	LAP3	LAP3	leucine aminopeptidase 3	Cytoplasm	peptidase		-0.659	MPZL3	MPZL3	myelin protein zero like 3	Other	other		-0.885	JAML	JAML	junction adhesion molecule like	Plasma Membrane	other		0.579	EIF3I	EIF3I	eukaryotic translation initiation factor 3 subunit I	Cytoplasm	translation regulator
	-0.508	LAPTM5	LAPTM5	lysosomal protein transmembrane 5	Plasma Membrane	other		-0.307	MRFAP1L1	MRFAP1L1	Morf4 family associated protein 1 like 1	Other	other		0.696	JMJD6	JMJD6	jumonji domain containing 6, arginine demethylase and lysine hydroxylase	Nucleus	enzyme		0.32	EIF3J	EIF3J	eukaryotic translation initiation factor 3 subunit J	Cytoplasm	translation regulator
	0.469	LARS2	LARS2	leucyl-tRNA synthetase 2, mitochondrial	Cytoplasm	enzyme		0.537	MRPL14	MRPL14	mitochondrial ribosomal protein L14	Cytoplasm	other		1.075	JUNB	JUNB	JunB proto-oncogene, AP-1 transcription factor subunit	Nucleus	transcription regulator		0.672	EIF4A1P10	EIF4A1P10	eukaryotic translation initiation factor 4A1 pseudogene 10	Other	other
	-0.62	LINC00672	LASP1NB	LASP1 neighbor	Other	other		-0.376	MRPS6	MRPS6	mitochondrial ribosomal protein S6	Cytoplasm	other		-0.64	KAT6B	KAT6B	lysine acetyltransferase 6B	Nucleus	enzyme		0.481	EIF4A3	EIF4A3	eukaryotic translation initiation factor 4A3	Nucleus	enzyme
	-1.012	LAX1	LAX1	lymphocyte transmembrane adaptor 1	Cytoplasm	other		-0.264	MSL1	MSL1	MSL complex subunit 1	Nucleus	other		2.336	KCNH4	KCNH4	potassium voltage-gated channel subfamily H member 4	Plasma Membrane	ion channel		-0.267	EIF4B	EIF4B	eukaryotic translation initiation factor 4B	Cytoplasm	translation regulator
	-0.585	LCK	LCK	LCK proto-oncogene, Src family tyrosine kinase	Cytoplasm	kinase		0.384	MSL3	MSL3	MSL complex subunit 3	Nucleus	transcription regulator		0.437	KCTD17	KCTD17	potassium channel tetramerization domain containing 17	Cytoplasm	other		-0.3	EIF4EBP2	EIF4EBP2	eukaryotic translation initiation factor 4E binding protein 2	Cytoplasm	translation regulator
	-0.282	LDB1	LDB1	LIM domain binding 1	Nucleus	transcription regulator		-0.403	MSN	MSN	moesin	Plasma Membrane	other		-0.502	KCTD7	KCTD7	potassium channel tetramerization domain containing 7	Plasma Membrane	ion channel		0.352	EIF4G1	EIF4G1	eukaryotic translation initiation factor 4 gamma 1	Cytoplasm	translation regulator
	-0.487	LDHA	LDHA	lactate dehydrogenase A	Cytoplasm	enzyme		0.794	MSRB1	MSRB1	methionine sulfoxide reductase B1	Nucleus	enzyme		-0.338	KDELR1	KDELR1	KDEL endoplasmic reticulum protein retention receptor 1	Cytoplasm	transporter		0.726	EIF5A	EIF5A	eukaryotic translation initiation factor 5A	Cytoplasm	translation regulator
	-0.677	LDHAP4	LDHAP4	lactate dehydrogenase A pseudogene 4	Other	other		-0.599	MTFR1	MTFR1	mitochondrial fission regulator 1	Cytoplasm	other		-0.421	KDM3A	KDM3A	lysine demethylase 3A	Nucleus	transcription regulator		0.651	EIF5A2	EIF5A2	eukaryotic translation initiation factor 5A2	Cytoplasm	translation regulator
	0.817	LDLR	LDLR	low density lipoprotein receptor	Plasma Membrane	transporter		0.952	MTHFD1L	MTHFD1L	methylenetetrahydrofolate dehydrogenase (NADP+ dependent) 1 like	Cytoplasm	enzyme		0.432	KDM6B	KDM6B	lysine demethylase 6B	Extracellular Space	enzyme		0.844	EIF5AL1	EIF5AL1	eukaryotic translation initiation factor 5A like 1	Other	other
	-0.793	LDLRAP1	LDLRAP1	low density lipoprotein receptor adaptor protein 1	Cytoplasm	transporter		1.293	MTHFD2	MTHFD2	methylenetetrahydrofolate dehydrogenase (NADP+ dependent) 2, methenyltetrahydrofolate cyclohydrolase	Cytoplasm	enzyme		0.873	KDSR	KDSR	3-ketodihydrosphingosine reductase	Plasma Membrane	enzyme		0.459	EIF5B	EIF5B	eukaryotic translation initiation factor 5B	Cytoplasm	translation regulator
	-0.596	LEPROTL1	LEPROTL1	leptin receptor overlapping transcript like 1	Plasma Membrane	other		0.963	MVK	MVK	mevalonate kinase	Cytoplasm	kinase		-0.373	KHDC4	KHDC4	KH domain containing 4, pre-mRNA splicing factor	Nucleus	other		0.453	EIF6	EIF6	eukaryotic translation initiation factor 6	Cytoplasm	translation regulator
	-0.758	LFNG	LFNG	LFNG O-fucosylpeptide 3-beta-N-acetylglucosaminyltransferase	Cytoplasm	enzyme		0.614	MVP	MVP	major vault protein	Nucleus	other		0.258	KHNYN	KHNYN	KH and NYN domain containing	Other	other		0.481	EIPR1	EIPR1	EARP complex and GARP complex interacting protein 1	Cytoplasm	other
	1.932	LGALS17A	LGALS17A		Other	other		0.773	MX1	MX1	MX dynamin like GTPase 1	Cytoplasm	enzyme		-0.841	C12orf66	KICS2	KICSTOR subunit 2	Plasma Membrane	other		0.356	ELAVL1	ELAVL1	ELAV like RNA binding protein 1	Cytoplasm	other
	1.825	LGALS3BP	LGALS3BP	galectin 3 binding protein	Plasma Membrane	transmembrane receptor		-0.555	MXI1	MXI1	MAX interactor 1, dimerization protein	Nucleus	transcription regulator		0.613	KIF3A	KIF3A	kinesin family member 3A	Cytoplasm	enzyme		-0.461	ELF1	ELF1	E74 like ETS transcription factor 1	Nucleus	transcription regulator
	1.904	LGALS9	LGALS9	galectin 9	Plasma Membrane	other		0.417	MYD88	MYD88	MYD88 innate immune signal transduction adaptor	Plasma Membrane	other		1.733	KIFC3	KIFC3	kinesin family member C3	Cytoplasm	enzyme		-0.332	ELF2	ELF2	E74 like ETS transcription factor 2	Nucleus	transcription regulator
	2.05	LIF	LIF	LIF interleukin 6 family cytokine	Extracellular Space	cytokine		0.508	MYDGF	MYDGF	myeloid derived growth factor	Extracellular Space	cytokine		0.698	KLC2	KLC2	kinesin light chain 2	Cytoplasm	other		-1.18	ELFN2	ELFN2	extracellular leucine rich repeat and fibronectin type III domain containing 2	Extracellular Space	other
	-0.378	LIG1	LIG1	DNA ligase 1	Nucleus	enzyme		0.433	MYL12B	MYL12B	myosin light chain 12B	Cytoplasm	other		1.022	KLF10	KLF10	KLF transcription factor 10	Nucleus	transcription regulator		0.314	ELK1	ELK1	ETS transcription factor ELK1	Nucleus	transcription regulator
	0.518	LIG4	LIG4	DNA ligase 4	Nucleus	enzyme		-0.659	MYO18A	MYO18A	myosin XVIIIA	Cytoplasm	other		-1.373	KLF2	KLF2	KLF transcription factor 2	Nucleus	transcription regulator		1.51	ELL2	ELL2	elongation factor for RNA polymerase II 2	Nucleus	transcription regulator
	-0.818	LIME1	LIME1	Lck interacting transmembrane adaptor 1	Extracellular Space	other		1.362	MYO1B	MYO1B	myosin IB	Cytoplasm	other		-0.839	KLF3	KLF3	KLF transcription factor 3	Nucleus	transcription regulator		0.572	ELOC	ELOC	elongin C	Nucleus	transcription regulator
	-0.799	LIMS1	LIMS1	LIM zinc finger domain containing 1	Plasma Membrane	other		0.613	MYO1G	MYO1G	myosin IG	Cytoplasm	other		-1.146	KLF3-AS1	KLF3-AS1	KLF3 antisense RNA 1	Other	other		-0.905	ELOVL4	ELOVL4	ELOVL fatty acid elongase 4	Cytoplasm	enzyme
	1.036	LINC-PINT	LINC-PINT	long intergenic non-protein coding RNA, p53 induced transcript	Other	other		-0.554	NAB2	NAB2	NGFI-A binding protein 2	Nucleus	transcription regulator		1.204	KLF5	KLF5	KLF transcription factor 5	Nucleus	transcription regulator		-0.431	EMB	EMB	embigin	Plasma Membrane	other
	-0.449	LINC00342	LINC00342	long intergenic non-protein coding RNA 342	Other	other		0.537	NABP1	NABP1	nucleic acid binding protein 1	Nucleus	other		0.696	KLF6	KLF6	KLF transcription factor 6	Nucleus	transcription regulator		0.463	EMC2	EMC2	ER membrane protein complex subunit 2	Nucleus	other
	-1.506	LINC00426	LINC00426	long intergenic non-protein coding RNA 426	Other	other		1.595	NAMPT	NAMPT	nicotinamide phosphoribosyltransferase	Extracellular Space	cytokine		-0.892	KLHL3	KLHL3	kelch like family member 3	Cytoplasm	other		0.659	EMC8	EMC8	ER membrane protein complex subunit 8	Cytoplasm	other
	-0.617	LINC00649	LINC00649	long intergenic non-protein coding RNA 649	Other	other		1.631	NAMPTP1	NAMPTP1	nicotinamide phosphoribosyltransferase pseudogene 1	Other	other		0.665	KLHL5	KLHL5	kelch like family member 5	Plasma Membrane	other		0.509	EMG1	EMG1	EMG1 N1-specific pseudouridine methyltransferase	Nucleus	enzyme
	-1.299	LINC01547	LINC01547	long intergenic non-protein coding RNA 1547	Cytoplasm	other		0.347	NAPG	NAPG	NSF attachment protein gamma	Cytoplasm	transporter		1.431	KLRD1	KLRD1	killer cell lectin like receptor D1	Plasma Membrane	transmembrane receptor		0.774	EMILIN2	EMILIN2	elastin microfibril interfacer 2	Extracellular Space	other
	-1.125	LINC01730	LINC01730		Other	other		-1.326	NAV2	NAV2	neuron navigator 2	Nucleus	enzyme		0.403	KRBA1	KRABD3	KRAB domain containing 3	Other	other		0.246	EML2	EML2	EMAP like 2	Cytoplasm	other
	1.201	LINC02328	LINC02328	long intergenic non-protein coding RNA 2328	Other	other		0.5	NBN	NBN	nibrin	Nucleus	other		0.561	KRAS	KRAS	KRAS proto-oncogene, GTPase	Cytoplasm	enzyme		0.291	EML3	EML3	EMAP like 3	Cytoplasm	other
	0.526	LINS1	LINS1	lines homolog 1	Other	other		0.692	NCDN	NCDN	neurochondrin	Cytoplasm	other		0.457	KRT10	KRT10	keratin 10	Cytoplasm	other		2.119	EMP1	EMP1	epithelial membrane protein 1	Plasma Membrane	other
	0.623	LMAN1	LMAN1	lectin, mannose binding 1	Cytoplasm	other		2.154	NCS1	NCS1	neuronal calcium sensor 1	Plasma Membrane	other		-1.284	KRT18	KRT18	keratin 18	Cytoplasm	other		-0.414	EMP3	EMP3	epithelial membrane protein 3 (MAM blood group)	Plasma Membrane	other
	0.596	LMNB1	LMNB1	lamin B1	Nucleus	other		2.128	NDFIP2	NDFIP2	Nedd4 family interacting protein 2	Cytoplasm	other		-1.325	KRT8	KRT8	keratin 8	Cytoplasm	other		-0.404	ENGASE	ENGASE	endo-beta-N-acetylglucosaminidase	Cytoplasm	enzyme
	0.534	LMNB2	LMNB2	lamin B2	Nucleus	other		-0.535	NDRG2	NDRG2	NDRG family member 2	Cytoplasm	other		0.582	KSR1	KSR1	kinase suppressor of ras 1	Cytoplasm	kinase		0.424	ENO1	ENO1	enolase 1	Plasma Membrane	enzyme
	1.501	LOC100130298	LOC100130298		Other	other		-0.31	NDRG3	NDRG3	NDRG family member 3	Cytoplasm	other		1.149	L1CAM	L1CAM	L1 cell adhesion molecule	Plasma Membrane	other		0.364	ENO3	ENO3	enolase 3	Cytoplasm	enzyme
	1.463	LOC100131635	LOC100131635	hCG1645011-like	Other	other		0.397	NDUFA9	NDUFA9	NADH:ubiquinone oxidoreductase subunit A9	Cytoplasm	enzyme		0.976	LACTB	LACTB	lactamase beta	Cytoplasm	peptidase		2.542	ENPP1	ENPP1	ectonucleotide pyrophosphatase/phosphodiesterase 1	Plasma Membrane	enzyme
	0.979	LOC100288175	LOC100288175		Other	other		1.797	NEURL3	NEURL3	neuralized E3 ubiquitin protein ligase 3	Cytoplasm	enzyme		1.272	LAG3	LAG3	lymphocyte activating 3	Plasma Membrane	transmembrane receptor		0.246	ENSA	ENSA	endosulfine alpha	Cytoplasm	transporter
	1.383	LOC100996660	LOC100996660		Other	other		-0.457	NF1	NF1	neurofibromin 1	Cytoplasm	other		-0.862	LAIR1	LAIR1	leukocyte associated immunoglobulin like receptor 1	Plasma Membrane	other		0.631	ENSAP2	ENSAP2	endosulfine alpha pseudogene 2	Other	other
	0.9	LOC101928663	LOC101928663	uncharacterized LOC101928663	Other	other		0.446	NFE2L2	NFE2L2	NFE2 like bZIP transcription factor 2	Nucleus	transcription regulator		2.073	LAMP3	LAMP3	lysosomal associated membrane protein 3	Plasma Membrane	other		0.784	ENTPD1	ENTPD1	ectonucleoside triphosphate diphosphohydrolase 1	Plasma Membrane	enzyme
	1.648	LOC112268015	LOC112268015	uncharacterized LOC112268015	Other	other		0.831	NFE2L3	NFE2L3	NFE2 like bZIP transcription factor 3	Nucleus	transcription regulator		0.914	LAP3	LAP3	leucine aminopeptidase 3	Cytoplasm	peptidase		0.691	ENTPD1-AS1	ENTPD1-AS1	ENTPD1 antisense RNA 1	Other	other
	0.46	LOC154761	LOC154761		Other	other		1.138	NFIL3	NFIL3	nuclear factor, interleukin 3 regulated	Nucleus	transcription regulator		0.714	LAT2	LAT2	linker for activation of T cells family member 2	Plasma Membrane	other		-0.383	EPB41	EPB41	erythrocyte membrane protein band 4.1	Plasma Membrane	other
	0.652	LONRF1	LONRF1	LON peptidase N-terminal domain and ring finger 1	Cytoplasm	other		0.672	NFKB1	NFKB1	nuclear factor kappa B subunit 1	Nucleus	transcription regulator		-0.274	LBR	LBR	lamin B receptor	Nucleus	enzyme		0.777	EPB41L2	EPB41L2	erythrocyte membrane protein band 4.1 like 2	Plasma Membrane	other
	-0.877	LONRF3	LONRF3	LON peptidase N-terminal domain and ring finger 3	Other	other		1.299	NFKB2	NFKB2	nuclear factor kappa B subunit 2	Nucleus	transcription regulator		-0.358	LCK	LCK	LCK proto-oncogene, Src family tyrosine kinase	Cytoplasm	kinase		1.373	EPB41L3	EPB41L3	erythrocyte membrane protein band 4.1 like 3	Plasma Membrane	other
	-0.912	LPAR5	LPAR5	lysophosphatidic acid receptor 5	Plasma Membrane	G-protein coupled receptor		1.958	NFKBIA	NFKBIA	NFKB inhibitor alpha	Cytoplasm	transcription regulator		0.799	LCP2	LCP2	lymphocyte cytosolic protein 2	Cytoplasm	other		-0.668	EPHX1	EPHX1	epoxide hydrolase 1	Cytoplasm	peptidase
	-0.483	LPCAT4	LPCAT4	lysophosphatidylcholine acyltransferase 4	Cytoplasm	enzyme		0.625	NFKBIB	NFKBIB	NFKB inhibitor beta	Nucleus	transcription regulator		-0.254	LDB1	LDB1	LIM domain binding 1	Nucleus	transcription regulator		1.469	EPOP	EPOP	elongin BC and polycomb repressive complex 2 associated protein	Other	other
	0.856	LPIN2	LPIN2	lipin 2	Nucleus	phosphatase		1.031	NFKBIE	NFKBIE	NFKB inhibitor epsilon	Nucleus	transcription regulator		-0.632	LDHB	LDHB	lactate dehydrogenase B	Cytoplasm	enzyme		1.943	EPSTI1	EPSTI1	epithelial stromal interaction 1	Other	other
	0.806	LPP	LPP	LIM domain containing preferred translocation partner in lipoma	Nucleus	other		1.482	NFKBIZ	NFKBIZ	NFKB inhibitor zeta	Nucleus	transcription regulator		1.065	LDLR	LDLR	low density lipoprotein receptor	Plasma Membrane	transporter		0.532	ERAL1	ERAL1	Era like 12S mitochondrial rRNA chaperone 1	Cytoplasm	other
	0.468	LRCH1	LRCH1	leucine rich repeats and calponin homology domain containing 1	Cytoplasm	other		-0.509	NFRKB	NFRKB	nuclear factor related to kappaB binding protein	Nucleus	transcription regulator		-0.92	LDLRAP1	LDLRAP1	low density lipoprotein receptor adaptor protein 1	Cytoplasm	transporter		0.528	ERAP2	ERAP2	endoplasmic reticulum aminopeptidase 2	Cytoplasm	peptidase
	-0.645	LRCH4	LRCH4	leucine rich repeats and calponin homology domain containing 4	Cytoplasm	transcription regulator		0.64	NIBAN2	NIBAN2	niban apoptosis regulator 2	Cytoplasm	transcription regulator		-0.821	LEF1-AS1	LEF1-AS1	LEF1 antisense RNA 1	Other	other		-0.317	ERCC5	ERCC5	ERCC excision repair 5, endonuclease	Nucleus	enzyme
	-0.818	LRRC20	LRRC20	leucine rich repeat containing 20	Other	other		1.152	NINJ1	NINJ1	ninjurin 1	Plasma Membrane	other		-0.528	LEPROTL1	LEPROTL1	leptin receptor overlapping transcript like 1	Plasma Membrane	other		-0.477	ERCC6	ERCC6	ERCC excision repair 6, chromatin remodeling factor	Nucleus	transcription regulator
	-0.427	LRRC37B	LRRC37B	leucine rich repeat containing 37B	Cytoplasm	other		0.645	NLRC5	NLRC5	NLR family CARD domain containing 5	Cytoplasm	transcription regulator		-0.519	LFNG	LFNG	LFNG O-fucosylpeptide 3-beta-N-acetylglucosaminyltransferase	Cytoplasm	enzyme		-0.351	ERF	ERF	ETS2 repressor factor	Nucleus	transcription regulator
	-0.379	LRRC8C	LRRC8C	leucine rich repeat containing 8 VRAC subunit C	Plasma Membrane	ion channel		-0.344	NLRP1	NLRP1	NLR family pyrin domain containing 1	Cytoplasm	peptidase		0.687	LGALS3BP	LGALS3BP	galectin 3 binding protein	Plasma Membrane	transmembrane receptor		0.54	ERH	ERH	ERH mRNA splicing and mitosis factor	Nucleus	other
	-0.767	LRRC8D	LRRC8D	leucine rich repeat containing 8 VRAC subunit D	Plasma Membrane	G-protein coupled receptor		-1.262	NLRP3	NLRP3	NLR family pyrin domain containing 3	Cytoplasm	enzyme		1.567	LIF	LIF	LIF interleukin 6 family cytokine	Extracellular Space	cytokine		-0.953	ERMP1	ERMP1	endoplasmic reticulum metallopeptidase 1	Cytoplasm	other
	-0.369	LSP1	LSP1	lymphocyte specific protein 1	Cytoplasm	other		0.703	NME2	NME2	NME/NM23 nucleoside diphosphate kinase 2	Cytoplasm	kinase		-0.561	LIG1	LIG1	DNA ligase 1	Nucleus	enzyme		0.373	ERP44	ERP44	endoplasmic reticulum protein 44	Cytoplasm	enzyme
	-0.283	LSS	LSS	lanosterol synthase	Cytoplasm	enzyme		0.633	NMI	NMI	N-myc and STAT interactor	Cytoplasm	transcription regulator		-0.914	LIME1	LIME1	Lck interacting transmembrane adaptor 1	Extracellular Space	other		-0.865	ERV3-1	ERV3-1	endogenous retrovirus group 3 member 1, envelope	Cytoplasm	other
	1.511	LTA	LTA	lymphotoxin alpha	Extracellular Space	cytokine		-0.868	NMT2	NMT2	N-myristoyltransferase 2	Cytoplasm	enzyme		1.152	LINC-PINT	LINC-PINT	long intergenic non-protein coding RNA, p53 induced transcript	Other	other		1.451	ESPL1	ESPL1	extra spindle pole bodies like 1, separase	Nucleus	peptidase
	-0.336	LUC7L3	LUC7L3	LUC7 like 3 pre-mRNA splicing factor	Nucleus	other		0.914	NOL3	NOL3	nucleolar protein 3	Nucleus	other		0.388	LINC-PINT	LINC-PINT	long intergenic non-protein coding RNA, p53 induced transcript	Other	other		-0.36	ESYT1	ESYT1	extended synaptotagmin 1	Cytoplasm	transporter
	0.494	LY6E	LY6E	lymphocyte antigen 6 family member E	Plasma Membrane	other		-0.578	NOL4L	NOL4L	nucleolar protein 4 like	Other	other		-1.048	LINC00426	LINC00426	long intergenic non-protein coding RNA 426	Other	other		0.52	ETF1	ETF1	eukaryotic translation termination factor 1	Cytoplasm	translation regulator
	0.635	LY75	LY75	lymphocyte antigen 75	Plasma Membrane	transmembrane receptor		0.456	NOLC1	NOLC1	nucleolar and coiled-body phosphoprotein 1	Nucleus	transcription regulator		-1.732	LINC00544	LINC00544		Other	other		0.476	ETFA	ETFA	electron transfer flavoprotein subunit alpha	Cytoplasm	transporter
	-1.115	LY9	LY9	lymphocyte antigen 9	Plasma Membrane	other		0.417	NOP58	NOP58	NOP58 ribonucleoprotein	Nucleus	other		-1.179	LINC00899	LINC00899	long intergenic non-protein coding RNA 899	Other	other		-0.902	ETFBKMT	ETFBKMT	electron transfer flavoprotein subunit beta lysine methyltransferase	Cytoplasm	enzyme
	1.149	LY96	LY96	lymphocyte antigen 96	Plasma Membrane	transmembrane receptor		-0.551	NOSIP	NOSIP	nitric oxide synthase interacting protein	Cytoplasm	other		-1.76	LINC00920	LINC00920	long intergenic non-protein coding RNA 920	Other	other		0.45	ETHE1	ETHE1	ETHE1 persulfide dioxygenase	Cytoplasm	enzyme
	0.602	LYSMD2	LYSMD2	LysM domain containing 2	Other	other		0.853	NOTCH1	NOTCH1	notch receptor 1	Plasma Membrane	transcription regulator		-0.859	LINC00954	LINC00954	long intergenic non-protein coding RNA 954	Other	other		1.268	ETS2	ETS2	ETS proto-oncogene 2, transcription factor	Nucleus	transcription regulator
	-0.361	LZTS2	LZTS2	leucine zipper tumor suppressor 2	Cytoplasm	other		-1.154	NR1D1	NR1D1	nuclear receptor subfamily 1 group D member 1	Nucleus	ligand-dependent nuclear receptor		0.729	LINC01215	LINC01215	long intergenic non-protein coding RNA 1215	Other	other		0.762	ETV3	ETV3	ETS variant transcription factor 3	Nucleus	transcription regulator
	-0.264	M6PR	M6PR	mannose-6-phosphate receptor, cation dependent	Cytoplasm	transporter		-0.416	NR1D2	NR1D2	nuclear receptor subfamily 1 group D member 2	Nucleus	ligand-dependent nuclear receptor		-1.032	LINC01619	LINC01619	long intergenic non-protein coding RNA 1619	Other	other		0.753	ETV6	ETV6	ETS variant transcription factor 6	Nucleus	transcription regulator
	-0.685	MACF1	MACF1	microtubule actin crosslinking factor 1	Cytoplasm	enzyme		1.37	NR4A3	NR4A3	nuclear receptor subfamily 4 group A member 3	Nucleus	ligand-dependent nuclear receptor		-0.97	LINC01730	LINC01730		Other	other		2.857	ETV7	ETV7	ETS variant transcription factor 7	Nucleus	transcription regulator
	0.494	MAD2L2	MAD2L2	mitotic arrest deficient 2 like 2	Nucleus	enzyme		0.406	NRAS	NRAS	NRAS proto-oncogene, GTPase	Plasma Membrane	enzyme		-0.994	LINC01801	LINC01801	long intergenic non-protein coding RNA 1801	Other	other		-0.585	EVI2A	EVI2A	ecotropic viral integration site 2A	Plasma Membrane	transmembrane receptor
	-0.325	MADD	MADD	MAP kinase activating death domain	Cytoplasm	other		-0.32	NSF	NSF	N-ethylmaleimide sensitive factor, vesicle fusing ATPase	Cytoplasm	transporter		1.054	LINC02320	LINC02320	long intergenic non-protein coding RNA 2320	Other	other		-0.89	EVI2B	EVI2B	ecotropic viral integration site 2B	Plasma Membrane	other
	0.361	MAGT1	MAGT1	magnesium transporter 1	Plasma Membrane	enzyme		-0.345	NSMAF	NSMAF	neutral sphingomyelinase activation associated factor	Cytoplasm	other		1.669	LINC02384	LINC02384	long intergenic non-protein coding RNA 2384	Other	other		-0.2	EVL	EVL	Enah/Vasp-like	Plasma Membrane	other
	-0.609	MANBA	MANBA	mannosidase beta	Cytoplasm	enzyme		0.697	NUCB1	NUCB1	nucleobindin 1	Cytoplasm	other		2.276	LINC02605	LINC02605		Other	other		0.866	EXOSC4	EXOSC4	exosome component 4	Nucleus	other
	-1.42	MAP2K6	MAP2K6	mitogen-activated protein kinase kinase 6	Cytoplasm	kinase		0.757	NUCB1-AS1	NUCB1-AS1		Other	other		0.402	LMAN1	LMAN1	lectin, mannose binding 1	Cytoplasm	other		-0.433	EZH1	EZH1	enhancer of zeste 1 polycomb repressive complex 2 subunit	Nucleus	enzyme
	-0.836	MAP3K1	MAP3K1	mitogen-activated protein kinase kinase kinase 1	Cytoplasm	kinase		-0.555	NUCB2	NUCB2	nucleobindin 2	Nucleus	other		0.671	LMNB1	LMNB1	lamin B1	Nucleus	other		0.733	EZH2	EZH2	enhancer of zeste 2 polycomb repressive complex 2 subunit	Nucleus	transcription regulator
	1.241	MAP3K20	MAP3K20	mitogen-activated protein kinase kinase kinase 20	Cytoplasm	kinase		0.813	NUDCD1	NUDCD1	NudC domain containing 1	Other	other		0.521	LMNB2	LMNB2	lamin B2	Nucleus	other		1.397	F12	F12	coagulation factor XII	Extracellular Space	peptidase
	-0.315	MAP3K3	MAP3K3	mitogen-activated protein kinase kinase kinase 3	Cytoplasm	kinase		-0.311	NUMA1	NUMA1	nuclear mitotic apparatus protein 1	Nucleus	other		-0.457	LNX2	LNX2	ligand of numb-protein X 2	Plasma Membrane	other		1.366	F2RL1	F2RL1	F2R like trypsin receptor 1	Plasma Membrane	G-protein coupled receptor
	1.758	MAP3K8	MAP3K8	mitogen-activated protein kinase kinase kinase 8	Cytoplasm	kinase		0.521	NUP62	NUP62	nucleoporin 62	Nucleus	transporter		0.96	LOC100131635	LOC100131635	hCG1645011-like	Other	other		1.541	FAAH2	FAAH2	fatty acid amide hydrolase 2	Cytoplasm	enzyme
	-0.511	MAP3K9	MAP3K9	mitogen-activated protein kinase kinase kinase 9	Cytoplasm	kinase		0.95	OAS1	OAS1	2'-5'-oligoadenylate synthetase 1	Cytoplasm	enzyme		2.093	LOC100288175	LOC100288175		Other	other		-1.942	FAAHP1	FAAHP1	fatty acid amide hydrolase pseudogene 1	Other	other
	0.528	MAP4	MAP4	microtubule associated protein 4	Cytoplasm	other		0.337	OAS2	OAS2	2'-5'-oligoadenylate synthetase 2	Cytoplasm	enzyme		1.352	LOC101927202	LOC101927202		Other	other		-0.682	FAM111A	FAM111A	FAM111 trypsin like peptidase A	Nucleus	other
	-0.295	MAP4K1	MAP4K1	mitogen-activated protein kinase kinase kinase kinase 1	Cytoplasm	kinase		1.611	OAS3	OAS3	2'-5'-oligoadenylate synthetase 3	Cytoplasm	enzyme		0.964	LOC101928663	LOC101928663	uncharacterized LOC101928663	Other	other		-1.061	FAM111A-DT	FAM111A-DT	FAM111A divergent transcript	Other	other
	-0.408	MAP4K2	MAP4K2	mitogen-activated protein kinase kinase kinase kinase 2	Cytoplasm	kinase		-0.355	OGDH	OGDH	oxoglutarate dehydrogenase	Cytoplasm	enzyme		1.475	LOC101928988	LOC101928988	uncharacterized LOC101928988	Other	other		-0.555	FAM117B	FAM117B	family with sequence similarity 117 member B	Other	other
	-0.385	MAP7D1	MAP7D1	MAP7 domain containing 1	Cytoplasm	other		0.411	OGFOD3	OGFOD3	2-oxoglutarate and iron dependent oxygenase domain containing 3	Cytoplasm	enzyme		-1.25	LOC101929698	LOC101929698	uncharacterized LOC101929698	Other	other		-0.639	FAM13A-AS1	FAM13A-AS1	FAM13A antisense RNA 1	Other	other
	1.39	MAPK11	MAPK11	mitogen-activated protein kinase 11	Cytoplasm	kinase		0.425	OGFR	OGFR	opioid growth factor receptor	Plasma Membrane	other		1.387	LOC102724608	LOC102724608		Other	other		0.764	FAM177A1	FAM177A1	family with sequence similarity 177 member A1	Cytoplasm	other
	-0.357	MAPK8IP3	MAPK8IP3	mitogen-activated protein kinase 8 interacting protein 3	Cytoplasm	other		0.382	ORMDL3	ORMDL3	ORMDL sphingolipid biosynthesis regulator 3	Cytoplasm	other		-1.565	LOC105373383	LOC105373383		Other	other		1.895	FAM184A	FAM184A	family with sequence similarity 184 member A	Extracellular Space	other
	0.856	MAPKAPK3	MAPKAPK3	MAPK activated protein kinase 3	Nucleus	kinase		-0.822	OSBPL3	OSBPL3	oxysterol binding protein like 3	Plasma Membrane	other		-1.517	LOC107985033	LOC107985033		Other	other		-0.815	FAM184B	FAM184B	family with sequence similarity 184 member B	Other	other
	-0.719	MAPRE2	MAPRE2	microtubule associated protein RP/EB family member 2	Cytoplasm	other		-0.77	OSER1-DT	OSER1-DT		Other	other		0.663	LOC154761	LOC154761		Other	other		-0.365	FAM193B	FAM193B	family with sequence similarity 193 member B	Nucleus	other
	-0.682	MARCKSL1	MARCKSL1	MARCKS like 1	Cytoplasm	other		2.321	OSM	OSM	oncostatin M	Extracellular Space	cytokine		1.803	LOC389199	LOC389199	uncharacterized LOC389199	Other	other		-0.415	FAM210B	FAM210B	family with sequence similarity 210 member B	Extracellular Space	other
	-0.346	MARF1	MARF1	meiosis regulator and mRNA stability factor 1	Cytoplasm	other		-0.488	OXR1	OXR1	oxidation resistance 1	Cytoplasm	enzyme		1.364	LPAL2	LPAL2	lipoprotein(a) like 2 (pseudogene)	Other	other		-0.681	FAM216A	FAM216A	family with sequence similarity 216 member A	Other	other
	-0.281	MARK2	MARK2	microtubule affinity regulating kinase 2	Cytoplasm	kinase		1.077	P2RX5	P2RX5	purinergic receptor P2X 5	Plasma Membrane	ion channel		0.38	LPAR2	LPAR2	lysophosphatidic acid receptor 2	Plasma Membrane	G-protein coupled receptor		-0.724	FAM229A	FAM229A	family with sequence similarity 229 member A	Other	other
	0.527	MAT2B	MAT2B	methionine adenosyltransferase 2 non-catalytic beta subunit	Cytoplasm	enzyme		1.384	P2RY14	P2RY14	purinergic receptor P2Y14	Plasma Membrane	G-protein coupled receptor		-0.793	LPAR5	LPAR5	lysophosphatidic acid receptor 5	Plasma Membrane	G-protein coupled receptor		1.175	FAM241B	FAM241B	family with sequence similarity 241 member B	Other	other
	-0.277	MAU2	MAU2	MAU2 sister chromatid cohesion factor	Nucleus	other		-0.521	P4HA1	P4HA1	prolyl 4-hydroxylase subunit alpha 1	Cytoplasm	enzyme		0.573	LPCAT3	LPCAT3	lysophosphatidylcholine acyltransferase 3	Plasma Membrane	enzyme		-0.632	FAM76B	FAM76B	family with sequence similarity 76 member B	Nucleus	other
	-0.297	MAZ	MAZ	MYC associated zinc finger protein	Nucleus	transcription regulator		-0.425	PACS1	PACS1	phosphofurin acidic cluster sorting protein 1	Cytoplasm	other		-0.424	LPCAT4	LPCAT4	lysophosphatidylcholine acyltransferase 4	Cytoplasm	enzyme		-0.675	FAM78A	FAM78A	family with sequence similarity 78 member A	Other	other
	1.582	MB21D2	MB21D2	Mab-21 domain containing 2	Other	other		-0.724	PAIP2B	PAIP2B	poly(A) binding protein interacting protein 2B	Other	translation regulator		0.474	LPIN2	LPIN2	lipin 2	Nucleus	phosphatase		-0.814	FAM86B3P	FAM86B3P		Other	other
	-0.425	MBOAT7	MBOAT7	membrane bound acylglycerophosphatidylinositol O-acyltransferase MBOAT7	Plasma Membrane	enzyme		0.763	PAK1IP1	PAK1IP1	PAK1 interacting protein 1	Nucleus	other		0.36	LPXN	LPXN	leupaxin	Cytoplasm	transcription regulator		1.302	FAM89A	FAM89A	family with sequence similarity 89 member A	Other	other
	-0.367	MCCC1	MCCC1	methylcrotonyl-CoA carboxylase subunit 1	Cytoplasm	enzyme		1.272	PANX2	PANX2	pannexin 2	Plasma Membrane	transporter		-0.494	LRATD2	LRATD2	LRAT domain containing 2	Plasma Membrane	other		-1.391	FAM8A1	FAM8A1	family with sequence similarity 8 member A1	Other	other
	-0.6	MCUB	MCUB	mitochondrial calcium uniporter dominant negative subunit beta	Cytoplasm	other		-0.528	PAQR8	PAQR8	progestin and adipoQ receptor family member 8	Plasma Membrane	other		-0.494	LRCH4	LRCH4	leucine rich repeats and calponin homology domain containing 4	Cytoplasm	transcription regulator		-0.392	FAN1	FAN1	FANCD2 and FANCI associated nuclease 1	Nucleus	enzyme
	-0.495	MDFIC	MDFIC	MyoD family inhibitor domain containing	Nucleus	other		0.575	PARP10	PARP10	poly(ADP-ribose) polymerase family member 10	Cytoplasm	enzyme		-0.518	LRFN1	LRFN1	leucine rich repeat and fibronectin type III domain containing 1	Nucleus	other		1.111	FANCC	FANCC	FA complementation group C	Nucleus	other
	1.375	MDGA1	MDGA1	MAM domain containing glycosylphosphatidylinositol anchor 1	Plasma Membrane	other		0.938	PARP12	PARP12	poly(ADP-ribose) polymerase family member 12	Nucleus	enzyme		1.337	LRP5	LRP5	LDL receptor related protein 5	Plasma Membrane	transmembrane receptor		-0.492	FANCD2	FANCD2	FA complementation group D2	Nucleus	other
	-0.288	MDM4	MDM4	MDM4 regulator of p53	Nucleus	transcription regulator		1.147	PARP14	PARP14	poly(ADP-ribose) polymerase family member 14	Cytoplasm	enzyme		-0.711	LRRC37A4P	LRRC37A4P	leucine rich repeat containing 37 member A4, pseudogene	Other	other		-0.36	FANCF	FANCF	FA complementation group F	Nucleus	enzyme
	-0.868	MEAK7	MEAK7	MTOR associated protein MEAK7	Cytoplasm	other		0.542	PARP3	PARP3	poly(ADP-ribose) polymerase family member 3	Nucleus	enzyme		-0.506	LRRC45	LRRC45	leucine rich repeat containing 45	Cytoplasm	other		0.445	FARSA	FARSA	phenylalanyl-tRNA synthetase subunit alpha	Cytoplasm	enzyme
	0.571	MED20	MED20	mediator complex subunit 20	Nucleus	transcription regulator		-0.468	PARP4	PARP4	poly(ADP-ribose) polymerase family member 4	Cytoplasm	enzyme		-1.045	LRRC56	LRRC56	leucine rich repeat containing 56	Other	other		0.734	FARSB	FARSB	phenylalanyl-tRNA synthetase subunit beta	Cytoplasm	enzyme
	-0.971	MFGE8	MFGE8	milk fat globule EGF and factor V/VIII domain containing	Extracellular Space	other		1.859	PARP9	PARP9	poly(ADP-ribose) polymerase family member 9	Nucleus	enzyme		-0.85	LRRC8D	LRRC8D	leucine rich repeat containing 8 VRAC subunit D	Plasma Membrane	G-protein coupled receptor		1.498	FAS	FAS	Fas cell surface death receptor	Plasma Membrane	transmembrane receptor
	-0.27	MFNG	MFNG	MFNG O-fucosylpeptide 3-beta-N-acetylglucosaminyltransferase	Cytoplasm	enzyme		-0.399	PARVG	PARVG	parvin gamma	Cytoplasm	other		0.672	LSM1	LSM1	LSM1 homolog, mRNA degradation associated	Nucleus	other		0.604	FASN	FASN	fatty acid synthase	Cytoplasm	enzyme
	0.427	MFSD11	MFSD11	major facilitator superfamily domain containing 11	Other	other		-0.412	PBX2	PBX2	PBX homeobox 2	Nucleus	transcription regulator		1.762	LTA	LTA	lymphotoxin alpha	Extracellular Space	cytokine		0.287	FBRS	FBRS	fibrosin	Extracellular Space	cytokine
	-0.647	MGAT1	MGAT1	alpha-1,3-mannosyl-glycoprotein 2-beta-N-acetylglucosaminyltransferase	Cytoplasm	enzyme		0.892	PBX4	PBX4	PBX homeobox 4	Nucleus	transcription regulator		-0.494	LTBP3	LTBP3	latent transforming growth factor beta binding protein 3	Extracellular Space	other		-0.428	FBXL14	FBXL14	F-box and leucine rich repeat protein 14	Cytoplasm	enzyme
	-0.62	MGAT4A	MGAT4A	alpha-1,3-mannosyl-glycoprotein 4-beta-N-acetylglucosaminyltransferase A	Cytoplasm	enzyme		-0.706	PBXIP1	PBXIP1	PBX homeobox interacting protein 1	Nucleus	transcription regulator		0.893	LUZP1	LUZP1	leucine zipper protein 1	Nucleus	other		-0.616	FBXL20	FBXL20	F-box and leucine rich repeat protein 20	Cytoplasm	other
	-0.211	MGAT4B	MGAT4B	alpha-1,3-mannosyl-glycoprotein 4-beta-N-acetylglucosaminyltransferase B	Cytoplasm	enzyme		-0.301	PCBP1	PCBP1	poly(rC) binding protein 1	Nucleus	translation regulator		-1.088	LY9	LY9	lymphocyte antigen 9	Plasma Membrane	other		-0.433	FBXL4	FBXL4	F-box and leucine rich repeat protein 4	Nucleus	other
	-0.535	MGAT5	MGAT5	alpha-1,6-mannosylglycoprotein 6-beta-N-acetylglucosaminyltransferase	Cytoplasm	enzyme		-0.246	PCBP1-AS1	PCBP1-AS1	PCBP1 antisense RNA 1	Other	other		-0.826	LYAR	LYAR	Ly1 antibody reactive	Plasma Membrane	other		-0.258	FBXO11	FBXO11	F-box protein 11	Cytoplasm	enzyme
	-1.1	MGST2	MGST2	microsomal glutathione S-transferase 2	Cytoplasm	enzyme		-0.255	PCBP2	PCBP2	poly(rC) binding protein 2	Nucleus	other		0.384	LZTR1	LZTR1	leucine zipper like post translational regulator 1	Cytoplasm	transcription regulator		-1.64	FBXO24	FBXO24	F-box protein 24	Other	enzyme
	-0.636	MHENCR	MHENCR		Other	other		1.265	PCBP3	PCBP3	poly(rC) binding protein 3	Cytoplasm	other		-0.501	MAD1L1	MAD1L1	mitotic arrest deficient 1 like 1	Nucleus	other		-0.331	FBXO25	FBXO25	F-box protein 25	Nucleus	enzyme
	0.586	MICALL1	MICALL1	MICAL like 1	Cytoplasm	other		0.645	PCED1B-AS1	PCED1B-AS1	PCED1B antisense RNA 1	Other	other		0.514	MAD2L2	MAD2L2	mitotic arrest deficient 2 like 2	Nucleus	enzyme		-0.404	FBXO3	FBXO3	F-box protein 3	Cytoplasm	enzyme
	0.439	MICB	MICB	MHC class I polypeptide-related sequence B	Plasma Membrane	transmembrane receptor		-0.285	PCF11	PCF11	PCF11 cleavage and polyadenylation factor subunit	Nucleus	other		1.42	MAFF	MAFF	MAF bZIP transcription factor F	Nucleus	transcription regulator		-0.536	FBXO30	FBXO30	F-box protein 30	Extracellular Space	enzyme
	-0.858	MINDY1	MINDY1	MINDY lysine 48 deubiquitinase 1	Cytoplasm	peptidase		-0.37	PCMTD2	PCMTD2	protein-L-isoaspartate (D-aspartate) O-methyltransferase domain containing 2	Cytoplasm	enzyme		0.582	MAFG	MAFG	MAF bZIP transcription factor G	Nucleus	transcription regulator		0.302	FBXO31	FBXO31	F-box protein 31	Extracellular Space	enzyme
	-0.565	MINK1	MINK1	misshapen like kinase 1	Cytoplasm	kinase		-0.431	PCNX2	PCNX2	pecanex 2	Other	other		0.99	MAMDC4	MAMDC4	MAM domain containing 4	Cytoplasm	other		-0.78	FBXO32	FBXO32	F-box protein 32	Cytoplasm	enzyme
	0.376	MIOS	MIOS	meiosis regulator for oocyte development	Cytoplasm	other		0.518	PCYT1A	PCYT1A	phosphate cytidylyltransferase 1A, choline	Cytoplasm	enzyme		1.089	MAML3	MAML3	mastermind like transcriptional coactivator 3	Nucleus	transcription regulator		-0.293	FBXO38	FBXO38	F-box protein 38	Other	other
	1.334	MIR155HG	MIR155HG	MIR155 host gene	Other	other		1.477	PDCD1LG2	PDCD1LG2	programmed cell death 1 ligand 2	Plasma Membrane	enzyme		1.38	MAMLD1	MAMLD1	mastermind like domain containing 1	Nucleus	other		1.35	FBXO6	FBXO6	F-box protein 6	Cytoplasm	other
	1.119	MIR497HG	MIR497HG	mir-497-195 cluster host gene	Other	other		0.684	PDCD4	PDCD4	programmed cell death 4	Nucleus	other		0.687	MAN2A2	MAN2A2	mannosidase alpha class 2A member 2	Cytoplasm	enzyme		-0.387	FBXO9	FBXO9	F-box protein 9	Cytoplasm	enzyme
	0.666	MITD1	MITD1	microtubule interacting and trafficking domain containing 1	Cytoplasm	other		-0.561	PDE3B	PDE3B	phosphodiesterase 3B	Cytoplasm	enzyme		-0.685	MANBA	MANBA	mannosidase beta	Cytoplasm	enzyme		-0.879	FCMR	FCMR	Fc mu receptor	Plasma Membrane	transmembrane receptor
	-0.462	MKNK2	MKNK2	MAPK interacting serine/threonine kinase 2	Cytoplasm	kinase		1.334	PDE4B	PDE4B	phosphodiesterase 4B	Cytoplasm	enzyme		1.125	MANEAL	MANEAL	mannosidase endo-alpha like	Other	other		-1.258	FCRL6	FCRL6	Fc receptor like 6	Plasma Membrane	other
	0.735	MKRN1	MKRN1	makorin ring finger protein 1	Cytoplasm	enzyme		-0.764	PDE7A	PDE7A	phosphodiesterase 7A	Cytoplasm	enzyme		-0.974	MAP3K1	MAP3K1	mitogen-activated protein kinase kinase kinase 1	Cytoplasm	kinase		-1.617	FCRLB	FCRLB	Fc receptor like B	Cytoplasm	other
	-0.334	MLKL	MLKL	mixed lineage kinase domain like pseudokinase	Cytoplasm	kinase		1.412	PDGFA	PDGFA	platelet derived growth factor subunit A	Extracellular Space	growth factor		0.999	MAP3K20	MAP3K20	mitogen-activated protein kinase kinase kinase 20	Cytoplasm	kinase		0.669	FEN1	FEN1	flap structure-specific endonuclease 1	Nucleus	enzyme
	-0.449	MLLT11	MLLT11	MLLT11 transcription factor 7 cofactor	Cytoplasm	other		0.353	PDIA6	PDIA6	protein disulfide isomerase family A member 6	Cytoplasm	enzyme		-0.313	MAP3K7	MAP3K7	mitogen-activated protein kinase kinase kinase 7	Cytoplasm	kinase		1.429	FERMT2	FERMT2	FERM domain containing kindlin 2	Cytoplasm	other
	0.765	MMD	MMD	monocyte to macrophage differentiation associated	Plasma Membrane	kinase		-0.528	PDLIM2	PDLIM2	PDZ and LIM domain 2	Cytoplasm	other		2.123	MAP3K8	MAP3K8	mitogen-activated protein kinase kinase kinase 8	Cytoplasm	kinase		0.895	C12orf4	FERRY3	FERRY endosomal RAB5 effector complex subunit 3	Cytoplasm	other
	-0.306	MMS19	MMS19	MMS19 cytosolic iron-sulfur assembly component	Nucleus	transcription regulator		0.924	PFKFB3	PFKFB3	6-phosphofructo-2-kinase/fructose-2,6-biphosphatase 3	Cytoplasm	enzyme		0.455	MAP4	MAP4	microtubule associated protein 4	Cytoplasm	other		3.97	FES	FES	FES proto-oncogene, tyrosine kinase	Cytoplasm	kinase
	-0.474	MNT	MNT	MAX network transcriptional repressor	Nucleus	transcription regulator		1.552	PGAP1	PGAP1	post-GPI attachment to proteins inositol deacylase 1	Cytoplasm	enzyme		-0.322	MAP7D1	MAP7D1	MAP7 domain containing 1	Cytoplasm	other		-0.92	FGFBP3	FGFBP3	fibroblast growth factor binding protein 3	Extracellular Space	other
	-0.341	MOB2	MOB2	MOB kinase activator 2	Nucleus	other		-0.414	PGPEP1	PGPEP1	pyroglutamyl-peptidase I	Cytoplasm	peptidase		2.564	MAPK11	MAPK11	mitogen-activated protein kinase 11	Cytoplasm	kinase		-1.457	FGR	FGR	FGR proto-oncogene, Src family tyrosine kinase	Nucleus	kinase
	-0.491	MOB3A	MOB3A	MOB kinase activator 3A	Other	other		0.327	PGS1	PGS1	phosphatidylglycerophosphate synthase 1	Cytoplasm	enzyme		-0.329	MAPK3	MAPK3	mitogen-activated protein kinase 3	Cytoplasm	kinase		1.59	FHDC1	FHDC1	FH2 domain containing 1	Cytoplasm	other
	0.457	MOB3C	MOB3C	MOB kinase activator 3C	Other	other		0.63	PHB	PHB1	prohibitin 1	Nucleus	transcription regulator		-0.357	MAPK7	MAPK7	mitogen-activated protein kinase 7	Cytoplasm	kinase		0.395	FHOD1	FHOD1	formin homology 2 domain containing 1	Cytoplasm	other
	-0.332	MORC2	MORC2	MORC family CW-type zinc finger 2	Nucleus	enzyme		0.69	PHF11	PHF11	PHD finger protein 11	Nucleus	other		-0.36	MARF1	MARF1	meiosis regulator and mRNA stability factor 1	Cytoplasm	other		0.583	FKBP1A	FKBP1A	FKBP prolyl isomerase 1A	Cytoplasm	enzyme
	0.687	MOV10	MOV10	Mov10 RNA helicase	Nucleus	enzyme		-0.428	PHF12	PHF12	PHD finger protein 12	Nucleus	transcription regulator		0.301	MARS1	MARS1	methionyl-tRNA synthetase 1	Cytoplasm	enzyme		0.621	FKBP2	FKBP2	FKBP prolyl isomerase 2	Cytoplasm	enzyme
	-0.299	MPHOSPH8	MPHOSPH8	M-phase phosphoprotein 8	Nucleus	transcription regulator		0.467	PHF20L1	PHF20L1	PHD finger protein 20 like 1	Nucleus	other		-0.336	MAX	MAX	MYC associated factor X	Nucleus	transcription regulator		0.696	FKBP4	FKBP4	FKBP prolyl isomerase 4	Nucleus	enzyme
	-0.367	MPRIP	MPRIP	myosin phosphatase Rho interacting protein	Cytoplasm	other		-0.399	PHF3	PHF3	PHD finger protein 3	Nucleus	other		0.913	MB21D2	MB21D2	Mab-21 domain containing 2	Other	other		-0.438	FLCN	FLCN	folliculin	Cytoplasm	other
	-0.62	MPZL3	MPZL3	myelin protein zero like 3	Other	other		-0.645	PHLDA1	PHLDA1	pleckstrin homology like domain family A member 1	Cytoplasm	other		-0.553	MBOAT7	MBOAT7	membrane bound acylglycerophosphatidylinositol O-acyltransferase MBOAT7	Plasma Membrane	enzyme		-0.334	FLI1	FLI1	Fli-1 proto-oncogene, ETS transcription factor	Nucleus	transcription regulator
	-0.352	MRE11	MRE11	MRE11 double strand break repair nuclease	Nucleus	enzyme		0.642	PHPT1	PHPT1	phosphohistidine phosphatase 1	Cytoplasm	phosphatase		-0.408	MCCC1	MCCC1	methylcrotonyl-CoA carboxylase subunit 1	Cytoplasm	enzyme		-0.41	FLNA	FLNA	filamin A	Cytoplasm	other
	0.685	MRPL14	MRPL14	mitochondrial ribosomal protein L14	Cytoplasm	other		0.977	PHTF1	PHTF1	putative homeodomain transcription factor 1	Nucleus	transcription regulator		0.704	MCM4	MCM4	minichromosome maintenance complex component 4	Nucleus	enzyme		0.546	FLNB	FLNB	filamin B	Cytoplasm	other
	-0.522	MRPS6	MRPS6	mitochondrial ribosomal protein S6	Cytoplasm	other		-0.464	PHTF2	PHTF2	putative homeodomain transcription factor 2	Cytoplasm	other		1.384	MCOLN2	MCOLN2	mucolipin TRP cation channel 2	Plasma Membrane	ion channel		0.696	FLNB-AS1	FLNB-AS1		Other	other
	-0.36	MRTFA	MRTFA	myocardin related transcription factor A	Nucleus	transcription regulator		1.012	PIGV	PIGV	phosphatidylinositol glycan anchor biosynthesis class V	Cytoplasm	enzyme		0.414	MCRIP1	MCRIP1	MAPK regulated corepressor interacting protein 1	Nucleus	other		0.96	FLOT1	FLOT1	flotillin 1	Plasma Membrane	other
	0.729	MRTO4	MRTO4	MRT4 homolog, ribosome maturation factor	Nucleus	other		0.524	PIGX	PIGX	phosphatidylinositol glycan anchor biosynthesis class X	Cytoplasm	other		1.304	METRNL	METRNL	meteorin like, glial cell differentiation regulator	Cytoplasm	other		0.619	FLT3LG	FLT3LG	fms related receptor tyrosine kinase 3 ligand	Extracellular Space	cytokine
	-0.385	MSI2	MSI2	musashi RNA binding protein 2	Cytoplasm	other		0.629	PIK3C2B	PIK3C2B	phosphatidylinositol-4-phosphate 3-kinase catalytic subunit type 2 beta	Cytoplasm	kinase		-0.348	METTL16	METTL16	methyltransferase 16, RNA N6-adenosine	Nucleus	enzyme		0.993	FLVCR2	FLVCR2	FLVCR choline and putative heme transporter 2	Plasma Membrane	transporter
	-0.628	MSN	MSN	moesin	Plasma Membrane	other		1.274	PIM1	PIM1	Pim-1 proto-oncogene, serine/threonine kinase	Cytoplasm	kinase		-1.283	MFGE8	MFGE8	milk fat globule EGF and factor V/VIII domain containing	Extracellular Space	other		-0.466	FLYWCH1	FLYWCH1	FLYWCH-type zinc finger 1	Nucleus	transcription regulator
	0.932	MSRB1	MSRB1	methionine sulfoxide reductase B1	Nucleus	enzyme		1.156	PIM2	PIM2	Pim-2 proto-oncogene, serine/threonine kinase	Nucleus	kinase		0.603	MFHAS1	MFHAS1	multifunctional ROCO family signaling regulator 1	Cytoplasm	other		0.818	FNDC3B	FNDC3B	fibronectin type III domain containing 3B	Cytoplasm	other
	0.979	MSRB2	MSRB2	methionine sulfoxide reductase B2	Cytoplasm	enzyme		0.585	PIM3	PIM3	Pim-3 proto-oncogene, serine/threonine kinase	Cytoplasm	kinase		0.443	MFSD11	MFSD11	major facilitator superfamily domain containing 11	Other	other		2.221	FOSL1	FOSL1	FOS like 1, AP-1 transcription factor subunit	Nucleus	transcription regulator
	0.337	MTA3	MTA3	metastasis associated 1 family member 3	Nucleus	transcription regulator		-0.248	PIP4K2B	PIP4K2B	phosphatidylinositol-5-phosphate 4-kinase type 2 beta	Cytoplasm	kinase		1.414	MFSD2A	MFSD2A	MFSD2 lysolipid transporter A, lysophospholipid	Plasma Membrane	transporter		-0.435	FOXJ3	FOXJ3	forkhead box J3	Nucleus	transcription regulator
	-0.572	MTFR1	MTFR1	mitochondrial fission regulator 1	Cytoplasm	other		-0.786	PIP4P2	PIP4P2	phosphatidylinositol-4,5-bisphosphate 4-phosphatase 2	Cytoplasm	phosphatase		0.457	MGAT2	MGAT2	alpha-1,6-mannosyl-glycoprotein 2-beta-N-acetylglucosaminyltransferase	Cytoplasm	enzyme		0.543	FOXO1	FOXO1	forkhead box O1	Nucleus	transcription regulator
	1.339	MTHFD2	MTHFD2	methylenetetrahydrofolate dehydrogenase (NADP+ dependent) 2, methenyltetrahydrofolate cyclohydrolase	Cytoplasm	enzyme		0.397	PITPNB	PITPNB	phosphatidylinositol transfer protein beta	Cytoplasm	transporter		-0.481	MGAT4A	MGAT4A	alpha-1,3-mannosyl-glycoprotein 4-beta-N-acetylglucosaminyltransferase A	Cytoplasm	enzyme		-0.456	FOXO3	FOXO3	forkhead box O3	Nucleus	transcription regulator
	-0.231	MTMR4	MTMR4	myotubularin related protein 4	Cytoplasm	phosphatase		0.839	PITRM1	PITRM1	pitrilysin metallopeptidase 1	Cytoplasm	peptidase		-1.117	MGST2	MGST2	microsomal glutathione S-transferase 2	Cytoplasm	enzyme		1.994	FOXP3	FOXP3	forkhead box P3	Nucleus	transcription regulator
	-0.335	MUC20-OT1	MUC20-OT1	MUC20 overlapping transcript	Other	other		0.836	PITRM1-AS1	PITRM1-AS1	PITRM1 antisense RNA 1	Other	other		-0.885	MHENCR	MHENCR		Other	other		-0.56	FOXRED1	FOXRED1	FAD dependent oxidoreductase domain containing 1	Cytoplasm	other
	0.971	MVK	MVK	mevalonate kinase	Cytoplasm	kinase		1.034	PLAT	PLAT	plasminogen activator, tissue type	Extracellular Space	peptidase		1.233	MIAT	MIAT	myocardial infarction associated transcript	Nucleus	other		1.349	FRMD4B	FRMD4B	FERM domain containing 4B	Cytoplasm	other
	0.513	MVP	MVP	major vault protein	Nucleus	other		-0.286	PLCB2	PLCB2	phospholipase C beta 2	Cytoplasm	enzyme		0.764	MIDN	MIDN	midnolin	Nucleus	other		1.261	FRMD6	FRMD6	FERM domain containing 6	Cytoplasm	other
	0.868	MX1	MX1	MX dynamin like GTPase 1	Cytoplasm	enzyme		-0.331	PLCG1	PLCG1	phospholipase C gamma 1	Cytoplasm	enzyme		0.421	MIOS	MIOS	meiosis regulator for oocyte development	Cytoplasm	other		-1.102	FRY	FRY	FRY microtubule binding protein	Extracellular Space	other
	-0.58	MXI1	MXI1	MAX interactor 1, dimerization protein	Nucleus	transcription regulator		-0.434	PLCXD1	PLCXD1	phosphatidylinositol specific phospholipase C X domain containing 1	Other	enzyme		1.328	MIR155HG	MIR155HG	MIR155 host gene	Other	other		0.594	FTH1P10	FTH1P10	ferritin heavy chain 1 pseudogene 10	Other	other
	0.354	MYD88	MYD88	MYD88 innate immune signal transduction adaptor	Plasma Membrane	other		0.72	PLD2	PLD2	phospholipase D2	Cytoplasm	enzyme		1.545	MIR222HG	MIR222HG	miR222/221 cluster host gene	Other	other		0.705	FTH1P11	FTH1P11	ferritin heavy chain 1 pseudogene 11	Other	other
	-0.868	MYO18A	MYO18A	myosin XVIIIA	Cytoplasm	other		1.28	PLEKHG1	PLEKHG1	pleckstrin homology and RhoGEF domain containing G1	Extracellular Space	other		1.133	MIR22HG	MIR22HG	MIR22 host gene	Other	other		0.664	FTH1P2	FTH1P2	ferritin heavy chain 1 pseudogene 2	Other	other
	-1.025	TIAF1	MYO18A	myosin XVIIIA	Cytoplasm	other		0.917	PLEKHG2	PLEKHG2	pleckstrin homology and RhoGEF domain containing G2	Cytoplasm	other		1.104	MIR497HG	MIR497HG	mir-497-195 cluster host gene	Other	other		0.487	FTSJ1	FTSJ1	FtsJ RNA 2'-O-methyltransferase 1	Cytoplasm	enzyme
	-1.369	MYO1F	MYO1F	myosin IF	Cytoplasm	other		-0.556	PLPP6	PLPP6	phospholipid phosphatase 6	Plasma Membrane	phosphatase		1.62	C1orf61	MIR9-1HG	MIR9-1 host gene	Cytoplasm	other		0.77	FUNDC2	FUNDC2	FUN14 domain containing 2	Cytoplasm	other
	0.507	NAA25	NAA25	N-alpha-acetyltransferase 25, NatB auxiliary subunit	Cytoplasm	other		1.298	PLSCR1	PLSCR1	phospholipid scramblase 1	Plasma Membrane	transporter		0.554	MITD1	MITD1	microtubule interacting and trafficking domain containing 1	Cytoplasm	other		2.724	FURIN	FURIN	furin, paired basic amino acid cleaving enzyme	Cytoplasm	peptidase
	-0.249	NAA40	NAA40	N-alpha-acetyltransferase 40, NatD catalytic subunit	Cytoplasm	enzyme		-1.253	PLXDC1	PLXDC1	plexin domain containing 1	Plasma Membrane	other		-0.478	MLLT3	MLLT3	MLLT3 super elongation complex subunit	Nucleus	transcription regulator		-1.917	FXYD2	FXYD2	FXYD domain containing ion transport regulator 2	Plasma Membrane	ion channel
	-0.395	NAAA	NAAA	N-acylethanolamine acid amidase	Cytoplasm	enzyme		0.61	PLXNA1	PLXNA1	plexin A1	Plasma Membrane	transmembrane receptor		0.795	MMD	MMD	monocyte to macrophage differentiation associated	Plasma Membrane	kinase		-0.889	FXYD7	FXYD7	FXYD domain containing ion transport regulator 7	Plasma Membrane	ion channel
	-0.676	NAB2	NAB2	NGFI-A binding protein 2	Nucleus	transcription regulator		1.422	PLXNA4	PLXNA4	plexin A4	Plasma Membrane	transmembrane receptor		0.993	MMP25	MMP25	matrix metallopeptidase 25	Plasma Membrane	peptidase		-0.817	FYB1	FYB1	FYN binding protein 1	Nucleus	other
	0.802	NAMPT	NAMPT	nicotinamide phosphoribosyltransferase	Extracellular Space	cytokine		1.367	PMAIP1	PMAIP1	phorbol-12-myristate-13-acetate-induced protein 1	Cytoplasm	other		0.66	MMP25-AS1	MMP25-AS1	MMP25 antisense RNA 1	Other	other		-0.757	FZD3	FZD3	frizzled class receptor 3	Plasma Membrane	G-protein coupled receptor
	0.806	NAMPTP1	NAMPTP1	nicotinamide phosphoribosyltransferase pseudogene 1	Other	other		1.423	PMEPA1	PMEPA1	prostate transmembrane protein, androgen induced 1	Plasma Membrane	other		-0.426	MOB3A	MOB3A	MOB kinase activator 3A	Other	other		0.375	G3BP2	G3BP2	G3BP stress granule assembly factor 2	Cytoplasm	enzyme
	0.468	NAPA	NAPA	NSF attachment protein alpha	Cytoplasm	transporter		0.461	PML	PML	PML nuclear body scaffold	Nucleus	transcription regulator		-0.454	MORC2	MORC2	MORC family CW-type zinc finger 2	Nucleus	enzyme		-0.504	GAA	GAA	alpha glucosidase	Cytoplasm	enzyme
	0.853	NBN	NBN	nibrin	Nucleus	other		-0.33	PNISR	PNISR	PNN interacting serine and arginine rich protein	Nucleus	other		-0.748	MORC2-AS1	MORC2-AS1		Other	other		-0.527	GABBR1	GABBR1	gamma-aminobutyric acid type B receptor subunit 1	Plasma Membrane	G-protein coupled receptor
	-1.536	NCALD	NCALD	neurocalcin delta	Cytoplasm	other		-0.301	PNPLA2	PNPLA2	patatin like domain 2, triacylglycerol lipase	Cytoplasm	enzyme		-0.855	MORN3	MORN3	MORN repeat containing 3	Nucleus	other		-1.02	GABPB1-AS1	GABPB1-AS1	GABPB1 antisense RNA 1	Other	other
	-1.176	NCF2	NCF2	neutrophil cytosolic factor 2	Cytoplasm	enzyme		-0.442	FUT11	POFUT4	protein O-fucosyltransferase 4	Cytoplasm	enzyme		0.691	MOV10	MOV10	Mov10 RNA helicase	Nucleus	enzyme		-0.707	GABPB2	GABPB2	GA binding protein transcription factor subunit beta 2	Nucleus	transcription regulator
	-1.384	NCF4	NCF4	neutrophil cytosolic factor 4	Cytoplasm	enzyme		0.555	POLB	POLB	DNA polymerase beta	Nucleus	enzyme		-0.229	MPHOSPH8	MPHOSPH8	M-phase phosphoprotein 8	Nucleus	transcription regulator		0.888	GADD45B	GADD45B	growth arrest and DNA damage inducible beta	Cytoplasm	other
	-0.339	NDFIP1	NDFIP1	Nedd4 family interacting protein 1	Cytoplasm	other		-0.353	POLR3GL	POLR3GL	RNA polymerase III subunit GL	Nucleus	other		-0.661	MPP1	MPP1	MAGUK p55 scaffold protein 1	Plasma Membrane	kinase		0.489	GADD45GIP1	GADD45GIP1	GADD45G interacting protein 1	Nucleus	other
	1.261	NDFIP2	NDFIP2	Nedd4 family interacting protein 2	Cytoplasm	other		0.632	POMP	POMP	proteasome maturation protein	Nucleus	other		-0.411	MPRIP	MPRIP	myosin phosphatase Rho interacting protein	Cytoplasm	other		0.418	GALC	GALC	galactosylceramidase	Cytoplasm	enzyme
	-0.466	NDRG1	NDRG1	N-myc downstream regulated 1	Nucleus	kinase		1.243	PPFIBP1	PPFIBP1	PPFIB scaffold protein 1	Plasma Membrane	other		0.699	MPZL1	MPZL1	myelin protein zero like 1	Plasma Membrane	other		1.503	GALR2	GALR2	galanin receptor 2	Plasma Membrane	G-protein coupled receptor
	-0.358	NDRG3	NDRG3	NDRG family member 3	Cytoplasm	other		0.959	PPIF	PPIF	peptidylprolyl isomerase F	Cytoplasm	enzyme		-1.25	MPZL2	MPZL2	myelin protein zero like 2	Plasma Membrane	other		-0.482	GALT	GALT	galactose-1-phosphate uridylyltransferase	Cytoplasm	enzyme
	0.554	NDUFA9	NDUFA9	NADH:ubiquinone oxidoreductase subunit A9	Cytoplasm	enzyme		0.918	PPM1M	PPM1M	protein phosphatase, Mg2+/Mn2+ dependent 1M	Nucleus	phosphatase		-0.295	MRFAP1L1	MRFAP1L1	Morf4 family associated protein 1 like 1	Other	other		0.735	GARS1	GARS1	glycyl-tRNA synthetase 1	Cytoplasm	enzyme
	-0.371	NDUFS2	NDUFS2	NADH:ubiquinone oxidoreductase core subunit S2	Cytoplasm	enzyme		0.656	PPP1R14B	PPP1R14B	protein phosphatase 1 regulatory inhibitor subunit 14B	Cytoplasm	phosphatase		0.652	MRPL14	MRPL14	mitochondrial ribosomal protein L14	Cytoplasm	other		-0.745	GARS-DT	GARS1-DT	GARS1 divergent transcript	Other	other
	-0.312	NEK7	NEK7	NIMA related kinase 7	Nucleus	kinase		0.721	PPP1R14BP3	PPP1R14BP3	protein phosphatase 1 regulatory inhibitor subunit 14B pseudogene 3	Other	other		0.343	MRPL16	MRPL16	mitochondrial ribosomal protein L16	Other	other		0.352	GART	GART	phosphoribosylglycinamide formyltransferase, phosphoribosylglycinamide synthetase, phosphoribosylaminoimidazole synthetase	Cytoplasm	enzyme
	-0.443	NEU1	NEU1	neuraminidase 1	Cytoplasm	enzyme		0.639	PPP1R18	PPP1R18	protein phosphatase 1 regulatory subunit 18	Other	other		0.411	MRPL20	MRPL20	mitochondrial ribosomal protein L20	Cytoplasm	other		-1.807	GAS7	GAS7	growth arrest specific 7	Cytoplasm	other
	2.94	NEURL3	NEURL3	neuralized E3 ubiquitin protein ligase 3	Cytoplasm	enzyme		-0.318	PPP1R2	PPP1R2	protein phosphatase 1 regulatory inhibitor subunit 2	Cytoplasm	phosphatase		0.962	MRPS28	MRPS28	mitochondrial ribosomal protein S28	Cytoplasm	other		-0.485	GATAD1	GATAD1	GATA zinc finger domain containing 1	Nucleus	transcription regulator
	1.626	NEXN	NEXN	nexilin F-actin binding protein	Plasma Membrane	other		0.972	PPP1R3B	PPP1R3B	protein phosphatase 1 regulatory subunit 3B	Cytoplasm	phosphatase		-0.377	MRPS6	MRPS6	mitochondrial ribosomal protein S6	Cytoplasm	other		1.268	GBGT1	GBGT1	globoside alpha-1,3-N-acetylgalactosaminyltransferase 1 (FORS blood group)	Other	enzyme
	-0.483	NF1	NF1	neurofibromin 1	Cytoplasm	other		-0.724	PPP1R3E	PPP1R3E	protein phosphatase 1 regulatory subunit 3E	Cytoplasm	phosphatase		-0.279	MSL1	MSL1	MSL complex subunit 1	Nucleus	other		2.531	GBP1	GBP1	guanylate binding protein 1	Cytoplasm	enzyme
	-0.374	NFATC1	NFATC1	nuclear factor of activated T cells 1	Nucleus	transcription regulator		-0.45	PPP3CC	PPP3CC	protein phosphatase 3 catalytic subunit gamma	Cytoplasm	phosphatase		0.355	MSL3	MSL3	MSL complex subunit 3	Nucleus	transcription regulator		2.275	GBP1P1	GBP1P1	guanylate binding protein 1 pseudogene 1	Other	other
	1.036	NFE2L3	NFE2L3	NFE2 like bZIP transcription factor 3	Nucleus	transcription regulator		0.583	PPRC1	PPRC1	PPARG related coactivator 1	Nucleus	transcription regulator		-1.865	MSX2P1	MSX2P1	msh homeobox 2 pseudogene 1	Other	other		0.958	GBP2	GBP2	guanylate binding protein 2	Cytoplasm	other
	1.554	NFIX	NFIX	nuclear factor I X	Nucleus	transcription regulator		1.6	PRAL	PRAL		Other	other		0.538	MT-CYB	MT-CYB	cytochrome b	Cytoplasm	enzyme		0.393	GBP3	GBP3	guanylate binding protein 3	Cytoplasm	enzyme
	0.594	NFKB1	NFKB1	nuclear factor kappa B subunit 1	Nucleus	transcription regulator		0.909	PRDM1	PRDM1	PR/SET domain 1	Nucleus	transcription regulator		0.389	MT-ND5	MT-ND5	NADH dehydrogenase subunit 5	Cytoplasm	enzyme		1.7	GBP4	GBP4	guanylate binding protein 4	Nucleus	other
	0.968	NFKB2	NFKB2	nuclear factor kappa B subunit 2	Nucleus	transcription regulator		0.51	PRDX1	PRDX1	peroxiredoxin 1	Cytoplasm	enzyme		0.496	MT-ND6	MT-ND6	NADH dehydrogenase subunit 6	Cytoplasm	enzyme		1.494	GBP5	GBP5	guanylate binding protein 5	Cytoplasm	enzyme
	1.586	NFKBIA	NFKBIA	NFKB inhibitor alpha	Cytoplasm	transcription regulator		0.356	PRDX3	PRDX3	peroxiredoxin 3	Cytoplasm	enzyme		1.1	MTHFD1L	MTHFD1L	methylenetetrahydrofolate dehydrogenase (NADP+ dependent) 1 like	Cytoplasm	enzyme		1.369	GBP6	GBP6	guanylate binding protein family member 6	Other	other
	0.545	NFKBIB	NFKBIB	NFKB inhibitor beta	Nucleus	transcription regulator		-0.608	PRKACB	PRKACB	protein kinase cAMP-activated catalytic subunit beta	Cytoplasm	kinase		0.853	MTHFD2	MTHFD2	methylenetetrahydrofolate dehydrogenase (NADP+ dependent) 2, methenyltetrahydrofolate cyclohydrolase	Cytoplasm	enzyme		1.495	GBP7	GBP7	guanylate binding protein 7	Cytoplasm	enzyme
	0.909	NFKBIE	NFKBIE	NFKB inhibitor epsilon	Nucleus	transcription regulator		0.385	PRKCD	PRKCD	protein kinase C delta	Cytoplasm	kinase		-1.042	MUC20P1	MUC20P1	mucin 20, cell surface associated pseudogene 1	Other	other		1.291	GCA	GCA	grancalcin	Cytoplasm	other
	1.189	NFKBIZ	NFKBIZ	NFKB inhibitor zeta	Nucleus	transcription regulator		0.63	PRKX	PRKX	protein kinase cAMP-dependent X-linked catalytic subunit	Cytoplasm	kinase		0.814	MVK	MVK	mevalonate kinase	Cytoplasm	kinase		0.613	GCH1	GCH1	GTP cyclohydrolase 1	Cytoplasm	enzyme
	-0.664	NFRKB	NFRKB	nuclear factor related to kappaB binding protein	Nucleus	transcription regulator		0.565	PRMT1	PRMT1	protein arginine methyltransferase 1	Nucleus	enzyme		0.728	MVP	MVP	major vault protein	Nucleus	other		-0.424	GCLC	GCLC	glutamate-cysteine ligase catalytic subunit	Cytoplasm	enzyme
	-0.291	NGLY1	NGLY1	N-glycanase 1	Cytoplasm	enzyme		0.837	PROB1	PROB1	proline rich basic protein 1	Nucleus	other		0.887	MX1	MX1	MX dynamin like GTPase 1	Cytoplasm	enzyme		-0.405	GDF11	GDF11	growth differentiation factor 11	Extracellular Space	growth factor
	-0.532	SLC9A3R1	NHERF1	NHERF family PDZ scaffold protein 1	Plasma Membrane	transporter		1.468	PSEN2	PSEN2	presenilin 2	Cytoplasm	peptidase		-0.676	MXI1	MXI1	MAX interactor 1, dimerization protein	Nucleus	transcription regulator		0.361	GDI2	GDI2	GDP dissociation inhibitor 2	Cytoplasm	other
	0.84	NINJ1	NINJ1	ninjurin 1	Plasma Membrane	other		-0.318	PSIP1	PSIP1	PC4 and SRSF1 interacting protein 1	Nucleus	transcription regulator		0.357	MYD88	MYD88	MYD88 innate immune signal transduction adaptor	Plasma Membrane	other		-0.837	GDPD5	GDPD5	glycerophosphodiester phosphodiesterase domain containing 5	Plasma Membrane	enzyme
	-0.448	NKTR	NKTR	natural killer cell triggering receptor	Plasma Membrane	enzyme		0.463	PSMA1	PSMA1	proteasome 20S subunit alpha 1	Cytoplasm	peptidase		0.667	MYDGF	MYDGF	myeloid derived growth factor	Extracellular Space	cytokine		0.387	GDPGP1	GDPGP1	GDP-D-glucose phosphorylase 1	Cytoplasm	other
	0.983	NLRC5	NLRC5	NLR family CARD domain containing 5	Cytoplasm	transcription regulator		0.599	PSMA2	PSMA2	proteasome 20S subunit alpha 2	Cytoplasm	peptidase		0.438	MYL12B	MYL12B	myosin light chain 12B	Cytoplasm	other		0.612	GEMIN5	GEMIN5	gem nuclear organelle associated protein 5	Nucleus	other
	-0.6	NLRP1	NLRP1	NLR family pyrin domain containing 1	Cytoplasm	peptidase		0.574	PSMA4	PSMA4	proteasome 20S subunit alpha 4	Cytoplasm	peptidase		0.406	MYL6	MYL6	myosin light chain 6	Cytoplasm	enzyme		0.608	GFM1	GFM1	G elongation factor mitochondrial 1	Cytoplasm	translation regulator
	-1.647	NLRP3	NLRP3	NLR family pyrin domain containing 3	Cytoplasm	enzyme		0.559	PSMA5	PSMA5	proteasome 20S subunit alpha 5	Cytoplasm	peptidase		-0.685	MYO18A	MYO18A	myosin XVIIIA	Cytoplasm	other		0.597	TSTA3	GFUS	GDP-L-fucose synthase	Plasma Membrane	enzyme
	0.73	NME2	NME2	NME/NM23 nucleoside diphosphate kinase 2	Cytoplasm	kinase		0.521	PSMA6	PSMA6	proteasome 20S subunit alpha 6	Cytoplasm	peptidase		-1.01	TIAF1	MYO18A	myosin XVIIIA	Cytoplasm	other		1.126	GGNBP1	GGNBP1	gametogenetin binding protein 1 (pseudogene)	Cytoplasm	other
	1.067	NMI	NMI	N-myc and STAT interactor	Cytoplasm	transcription regulator		0.805	PSMB10	PSMB10	proteasome 20S subunit beta 10	Cytoplasm	peptidase		1.779	MYO1B	MYO1B	myosin IB	Cytoplasm	other		-0.402	GIGYF1	GIGYF1	GRB10 interacting GYF protein 1	Extracellular Space	other
	-0.738	NMT2	NMT2	N-myristoyltransferase 2	Cytoplasm	enzyme		0.548	PSMB2	PSMB2	proteasome 20S subunit beta 2	Cytoplasm	peptidase		0.494	MYO1G	MYO1G	myosin IG	Cytoplasm	other		0.4	GIMAP4	GIMAP4	GTPase, IMAP family member 4	Nucleus	other
	0.562	NOC3L	NOC3L	NOC3 like DNA replication regulator	Nucleus	other		0.776	PSMB3	PSMB3	proteasome 20S subunit beta 3	Cytoplasm	peptidase		1.809	MZB1	MZB1	marginal zone B and B1 cell specific protein	Extracellular Space	other		0.555	GIMAP5	GIMAP5	GTPase, IMAP family member 5	Cytoplasm	other
	0.419	NOD1	NOD1	nucleotide binding oligomerization domain containing 1	Cytoplasm	other		0.508	PSMB6	PSMB6	proteasome 20S subunit beta 6	Nucleus	peptidase		0.341	N4BP1	N4BP1	NEDD4 binding protein 1	Cytoplasm	enzyme		0.393	GIMAP7	GIMAP7	GTPase, IMAP family member 7	Cytoplasm	enzyme
	-0.624	NOL4L	NOL4L	nucleolar protein 4 like	Other	other		0.496	PSMB8	PSMB8	proteasome 20S subunit beta 8	Cytoplasm	peptidase		0.76	N4BP3	N4BP3	NEDD4 binding protein 3	Cytoplasm	other		0.527	GIMAP8	GIMAP8	GTPase, IMAP family member 8	Other	other
	-0.189	NONO	NONO	non-POU domain containing octamer binding	Nucleus	transcription regulator		0.756	PSMB8-AS1	PSMB8-AS1	PSMB8 antisense RNA 1	Other	other		-0.45	NAAA	NAAA	N-acylethanolamine acid amidase	Cytoplasm	enzyme		-0.244	GIT1	GIT1	GIT ArfGAP 1	Cytoplasm	other
	-0.75	NOSIP	NOSIP	nitric oxide synthase interacting protein	Cytoplasm	other		0.859	PSMB9	PSMB9	proteasome 20S subunit beta 9	Cytoplasm	peptidase		-0.526	NAB2	NAB2	NGFI-A binding protein 2	Nucleus	transcription regulator		1.97	GJB2	GJB2	gap junction protein beta 2	Plasma Membrane	transporter
	0.602	NOTCH1	NOTCH1	notch receptor 1	Plasma Membrane	transcription regulator		0.492	PSMD1	PSMD1	proteasome 26S subunit, non-ATPase 1	Cytoplasm	other		0.488	NABP1	NABP1	nucleic acid binding protein 1	Nucleus	other		2.063	GJB6	GJB6	gap junction protein beta 6	Plasma Membrane	transporter
	-1.169	NR1D1	NR1D1	nuclear receptor subfamily 1 group D member 1	Nucleus	ligand-dependent nuclear receptor		0.648	PSMD14	PSMD14	proteasome 26S subunit, non-ATPase 14	Cytoplasm	peptidase		0.391	NAGK	NAGK	N-acetylglucosamine kinase	Plasma Membrane	other		1.259	GK	GK	glycerol kinase	Cytoplasm	enzyme
	0.404	NRAS	NRAS	NRAS proto-oncogene, GTPase	Plasma Membrane	enzyme		0.997	PSME1	PSME1	proteasome activator subunit 1	Cytoplasm	other		1.741	NAMPT	NAMPT	nicotinamide phosphoribosyltransferase	Extracellular Space	cytokine		1.13	GK-AS1	GK-AS1	GK antisense RNA 1	Other	other
	2.574	NRIR	NRIR	negative regulator of interferon response	Other	other		1.165	PSME2	PSME2	proteasome activator subunit 2	Cytoplasm	other		1.756	NAMPTP1	NAMPTP1	nicotinamide phosphoribosyltransferase pseudogene 1	Other	other		0.748	GLA	GLA	galactosidase alpha	Cytoplasm	enzyme
	0.932	NRL	NRL	neural retina leucine zipper	Nucleus	transcription regulator		1.326	PSME2P2	PSME2P2	proteasome activator subunit 2 pseudogene 2	Other	other		0.584	NAPA-AS1	NAPA-AS1	NAPA antisense RNA 1	Other	other		-0.55	GLIPR2	GLIPR2	GLI pathogenesis related 2	Cytoplasm	other
	-0.725	NRROS	NRROS	negative regulator of reactive oxygen species	Cytoplasm	other		-0.441	PSTPIP1	PSTPIP1	proline-serine-threonine phosphatase interacting protein 1	Cytoplasm	other		0.309	NARF	NARF	nuclear prelamin A recognition factor	Nucleus	enzyme		0.465	GLRX3	GLRX3	glutaredoxin 3	Cytoplasm	enzyme
	-0.333	NSD2	NSD2	nuclear receptor binding SET domain protein 2	Nucleus	transcription regulator		-0.387	PTEN	PTEN	phosphatase and tensin homolog	Cytoplasm	phosphatase		0.474	NBN	NBN	nibrin	Nucleus	other		0.328	GLS	GLS	glutaminase	Cytoplasm	enzyme
	-1.099	NSG1	NSG1	neuronal vesicle trafficking associated 1	Cytoplasm	other		0.956	PTGER2	PTGER2	prostaglandin E receptor 2	Plasma Membrane	G-protein coupled receptor		-0.473	NCAPD2	NCAPD2	non-SMC condensin I complex subunit D2	Nucleus	other		-0.408	GMCL1	GMCL1	germ cell-less 1, spermatogenesis associated	Nucleus	other
	-0.514	NSMAF	NSMAF	neutral sphingomyelinase activation associated factor	Cytoplasm	other		0.486	PTGER4	PTGER4	prostaglandin E receptor 4	Plasma Membrane	G-protein coupled receptor		0.45	NCAPH2	NCAPH2	non-SMC condensin II complex subunit H2	Nucleus	other		1.055	GMDS	GMDS	GDP-mannose 4,6-dehydratase	Cytoplasm	enzyme
	-0.41	NSUN5P1	NSUN5P1	NSUN5 pseudogene 1	Other	other		1.125	PTPN1	PTPN1	protein tyrosine phosphatase non-receptor type 1	Cytoplasm	phosphatase		2.103	NCS1	NCS1	neuronal calcium sensor 1	Plasma Membrane	other		-0.5	GMEB2	GMEB2	glucocorticoid modulatory element binding protein 2	Nucleus	transcription regulator
	0.467	NT5C3A	NT5C3A	5'-nucleotidase, cytosolic IIIA	Cytoplasm	phosphatase		0.439	PTPN2	PTPN2	protein tyrosine phosphatase non-receptor type 2	Cytoplasm	phosphatase		1.943	NDFIP2	NDFIP2	Nedd4 family interacting protein 2	Cytoplasm	other		0.244	GMIP	GMIP	GEM interacting protein	Cytoplasm	enzyme
	0.76	NUB1	NUB1	negative regulator of ubiquitin like proteins 1	Nucleus	other		0.615	PTPRE	PTPRE	protein tyrosine phosphatase receptor type E	Plasma Membrane	phosphatase		-0.258	NDRG3	NDRG3	NDRG family member 3	Cytoplasm	other		0.505	GNA12	GNA12	G protein subunit alpha 12	Plasma Membrane	enzyme
	0.984	NUCB1	NUCB1	nucleobindin 1	Cytoplasm	other		0.478	PUS3	PUS3	pseudouridine synthase 3	Nucleus	enzyme		0.442	NDST2	NDST2	N-deacetylase and N-sulfotransferase 2	Cytoplasm	enzyme		1.16	GNA15	GNA15	G protein subunit alpha 15	Plasma Membrane	enzyme
	0.901	NUCB1-AS1	NUCB1-AS1		Other	other		1.357	PXDC1	PXDC1	PX domain containing 1	Other	other		0.411	NDUFA9	NDUFA9	NADH:ubiquinone oxidoreductase subunit A9	Cytoplasm	enzyme		0.279	GNB1	GNB1	G protein subunit beta 1	Plasma Membrane	enzyme
	0.981	NUDCD1	NUDCD1	NudC domain containing 1	Other	other		-0.555	PYGM	PYGM	glycogen phosphorylase, muscle associated	Cytoplasm	enzyme		0.885	NEK8	NEK8	NIMA related kinase 8	Extracellular Space	other		0.577	GNG2	GNG2	G protein subunit gamma 2	Plasma Membrane	other
	-0.943	NUDT13	NUDT13	nudix hydrolase 13	Cytoplasm	enzyme		-0.246	PYGO2	PYGO2	pygopus family PHD finger 2	Nucleus	other		0.397	NELFE	NELFE	negative elongation factor complex member E	Nucleus	other		2.306	GNG4	GNG4	G protein subunit gamma 4	Plasma Membrane	other
	-0.32	NUMA1	NUMA1	nuclear mitotic apparatus protein 1	Nucleus	other		-0.455	PYM1	PYM1	PYM1 exon junction complex associated factor	Nucleus	other		-0.848	NELL2	NELL2	neural EGFL like 2	Extracellular Space	other		0.469	GNL2	GNL2	G protein nucleolar 2	Nucleus	enzyme
	0.316	NUP153	NUP153	nucleoporin 153	Nucleus	other		1.185	QPCT	QPCT	glutaminyl-peptide cyclotransferase	Cytoplasm	enzyme		1.436	NEURL3	NEURL3	neuralized E3 ubiquitin protein ligase 3	Cytoplasm	enzyme		0.76	GNL3	GNL3	G protein nucleolar 3	Nucleus	other
	0.505	NUP62	NUP62	nucleoporin 62	Nucleus	transporter		-0.63	QPCTL	QPCTL	glutaminyl-peptide cyclotransferase like	Cytoplasm	enzyme		0.604	NFATC2	NFATC2	nuclear factor of activated T cells 2	Nucleus	transcription regulator		-0.413	GNPTG	GNPTG	N-acetylglucosamine-1-phosphate transferase subunit gamma	Cytoplasm	enzyme
	1.702	OAS1	OAS1	2'-5'-oligoadenylate synthetase 1	Cytoplasm	enzyme		0.311	RAB11A	RAB11A	RAB11A, member RAS oncogene family	Cytoplasm	enzyme		0.678	NFE2L3	NFE2L3	NFE2 like bZIP transcription factor 3	Nucleus	transcription regulator		-0.534	GOLGA1	GOLGA1	golgin A1	Cytoplasm	other
	0.779	OAS2	OAS2	2'-5'-oligoadenylate synthetase 2	Cytoplasm	enzyme		0.602	RAB15	RAB15	RAB15, member RAS oncogene family	Cytoplasm	enzyme		1.837	NFIL3	NFIL3	nuclear factor, interleukin 3 regulated	Nucleus	transcription regulator		-0.49	GOLGA2P5	GOLGA2P5	GOLGA2 pseudogene 5	Other	other
	2.088	OAS3	OAS3	2'-5'-oligoadenylate synthetase 3	Cytoplasm	enzyme		-0.888	RAB37	RAB37	RAB37, member RAS oncogene family	Cytoplasm	enzyme		0.768	NFKB1	NFKB1	nuclear factor kappa B subunit 1	Nucleus	transcription regulator		0.668	GOLGA7B	GOLGA7B	golgin A7 family member B	Other	other
	1.064	OASL	OASL	2'-5'-oligoadenylate synthetase like	Cytoplasm	enzyme		0.408	RAB5IF	RAB5IF	RAB5 interacting factor	Cytoplasm	other		1.525	NFKB2	NFKB2	nuclear factor kappa B subunit 2	Nucleus	transcription regulator		0.353	GORASP2	GORASP2	golgi reassembly stacking protein 2	Cytoplasm	other
	0.543	OCIAD2	OCIAD2	OCIA domain containing 2	Cytoplasm	other		1.065	RALB	RALB	RAS like proto-oncogene B	Cytoplasm	enzyme		2.062	NFKBIA	NFKBIA	NFKB inhibitor alpha	Cytoplasm	transcription regulator		0.538	GOT1	GOT1	glutamic-oxaloacetic transaminase 1	Cytoplasm	enzyme
	-0.413	OGA	OGA	O-GlcNAcase	Cytoplasm	enzyme		-0.384	RANBP9	RANBP9	RAN binding protein 9	Nucleus	other		0.62	NFKBIB	NFKBIB	NFKB inhibitor beta	Nucleus	transcription regulator		0.439	GOT2	GOT2	glutamic-oxaloacetic transaminase 2	Cytoplasm	enzyme
	-0.583	OGDH	OGDH	oxoglutarate dehydrogenase	Cytoplasm	enzyme		-1.564	RAP1GAP2	RAP1GAP2	RAP1 GTPase activating protein 2	Cytoplasm	other		1.111	NFKBIE	NFKBIE	NFKB inhibitor epsilon	Nucleus	transcription regulator		-1.416	GP1BA	GP1BA	glycoprotein Ib platelet subunit alpha	Plasma Membrane	transmembrane receptor
	0.454	OGFOD3	OGFOD3	2-oxoglutarate and iron dependent oxygenase domain containing 3	Cytoplasm	enzyme		-0.65	RAP2B	RAP2B	RAP2B, member of RAS oncogene family	Plasma Membrane	enzyme		1.209	NFKBIZ	NFKBIZ	NFKB inhibitor zeta	Nucleus	transcription regulator		0.25	GPAT4	GPAT4	glycerol-3-phosphate acyltransferase 4	Cytoplasm	enzyme
	0.713	OGFR	OGFR	opioid growth factor receptor	Plasma Membrane	other		-1.023	RASGEF1A	RASGEF1A	RasGEF domain family member 1A	Cytoplasm	other		-0.45	NFRKB	NFRKB	nuclear factor related to kappaB binding protein	Nucleus	transcription regulator		0.824	GPATCH4	GPATCH4	G-patch domain containing 4 (gene/pseudogene)	Nucleus	other
	-0.51	OGT	OGT	O-linked N-acetylglucosamine (GlcNAc) transferase	Cytoplasm	enzyme		-0.774	RASGRP2	RASGRP2	RAS guanyl releasing protein 2	Cytoplasm	other		-0.252	NFX1	NFX1	nuclear transcription factor, X-box binding 1	Nucleus	transcription regulator		0.456	GPN3	GPN3	GPN-loop GTPase 3	Cytoplasm	other
	-0.306	ORC2	ORC2	origin recognition complex subunit 2	Nucleus	other		2.394	RASGRP3	RASGRP3	RAS guanyl releasing protein 3	Cytoplasm	other		1.186	NINJ1	NINJ1	ninjurin 1	Plasma Membrane	other		0.542	GPR132	GPR132	G protein-coupled receptor 132	Plasma Membrane	G-protein coupled receptor
	-0.357	ORMDL1	ORMDL1	ORMDL sphingolipid biosynthesis regulator 1	Cytoplasm	other		-0.665	RASSF3	RASSF3	Ras association domain family member 3	Other	other		-0.412	NIPAL3	NIPAL3	NIPA like domain containing 3	Other	other		0.545	GPR137	GPR137	G protein-coupled receptor 137	Cytoplasm	other
	0.518	ORMDL3	ORMDL3	ORMDL sphingolipid biosynthesis regulator 3	Cytoplasm	other		0.231	RASSF5	RASSF5	Ras association domain family member 5	Plasma Membrane	other		0.641	NLRC5	NLRC5	NLR family CARD domain containing 5	Cytoplasm	transcription regulator		-1.428	GPR152	GPR152	G protein-coupled receptor 152	Plasma Membrane	G-protein coupled receptor
	-1.503	OSBPL3	OSBPL3	oxysterol binding protein like 3	Plasma Membrane	other		1.417	RBBP8	RBBP8	RB binding protein 8, endonuclease	Nucleus	enzyme		-0.354	NLRP1	NLRP1	NLR family pyrin domain containing 1	Cytoplasm	peptidase		1.433	GPR161	GPR161	G protein-coupled receptor 161	Plasma Membrane	G-protein coupled receptor
	-0.384	OSGEP	OSGEP	O-sialoglycoprotein endopeptidase	Nucleus	peptidase		0.541	RBCK1	RBCK1	RANBP2-type and C3HC4-type zinc finger containing 1	Cytoplasm	transcription regulator		-1.053	NLRP3	NLRP3	NLR family pyrin domain containing 3	Cytoplasm	enzyme		0.817	GPR171	GPR171	G protein-coupled receptor 171	Plasma Membrane	G-protein coupled receptor
	1.934	OSM	OSM	oncostatin M	Extracellular Space	cytokine		-0.481	RBL2	RBL2	RB transcriptional corepressor like 2	Nucleus	other		0.582	NMI	NMI	N-myc and STAT interactor	Cytoplasm	transcription regulator		0.863	GPR183	GPR183	G protein-coupled receptor 183	Plasma Membrane	G-protein coupled receptor
	-0.386	OTUD1	OTUD1	OTU deubiquitinase 1	Other	peptidase		0.453	RBM12	RBM12	RNA binding motif protein 12	Nucleus	other		-0.842	NMT2	NMT2	N-myristoyltransferase 2	Cytoplasm	enzyme		1.134	GPR19	GPR19	G protein-coupled receptor 19	Plasma Membrane	G-protein coupled receptor
	1.946	P2RY14	P2RY14	purinergic receptor P2Y14	Plasma Membrane	G-protein coupled receptor		0.435	RBM3	RBM3	RNA binding motif protein 3	Nucleus	other		-0.677	NNT-AS1	NNT-AS1	NNT antisense RNA 1	Other	other		1.121	GPR55	GPR55	G protein-coupled receptor 55	Plasma Membrane	G-protein coupled receptor
	-0.357	P2RY8	P2RY8	P2Y receptor family member 8	Plasma Membrane	G-protein coupled receptor		-0.394	RBM33	RBM33	RNA binding motif protein 33	Nucleus	other		-0.49	NOA1	NOA1	nitric oxide associated 1	Cytoplasm	other		0.48	GPR65	GPR65	G protein-coupled receptor 65	Plasma Membrane	G-protein coupled receptor
	-0.688	P4HA1	P4HA1	prolyl 4-hydroxylase subunit alpha 1	Cytoplasm	enzyme		0.444	RBM8B	RBM8B	RNA binding motif protein 8B (pseudogene)	Other	other		-0.674	NOL4L	NOL4L	nucleolar protein 4 like	Other	other		0.735	GPR68	GPR68	G protein-coupled receptor 68	Plasma Membrane	G-protein coupled receptor
	-0.444	PACS1	PACS1	phosphofurin acidic cluster sorting protein 1	Cytoplasm	other		0.464	RBMXL1	RBMXL1	RBMX like 1	Other	other		0.46	NOP10	NOP10	NOP10 ribonucleoprotein	Nucleus	other		0.668	GPRIN1	GPRIN1	G protein regulated inducer of neurite outgrowth 1	Plasma Membrane	other
	-0.507	PAG1	PAG1	phosphoprotein membrane anchor with glycosphingolipid microdomains 1	Plasma Membrane	other		1.132	RCN1	RCN1	reticulocalbin 1	Cytoplasm	other		0.66	NOP58	NOP58	NOP58 ribonucleoprotein	Nucleus	other		0.3	GPS2	GPS2	G protein pathway suppressor 2	Nucleus	transcription regulator
	1.433	PALM2AKAP2	PALM2AKAP2	PALM2 and AKAP2 fusion	Plasma Membrane	other		-0.659	RCSD1	RCSD1	RCSD domain containing 1	Other	other		0.934	NOTCH1	NOTCH1	notch receptor 1	Plasma Membrane	transcription regulator		-0.534	GPSM2	GPSM2	G protein signaling modulator 2	Nucleus	other
	0.378	PARL	PARL	presenilin associated rhomboid like	Cytoplasm	peptidase		0.517	RDX	RDX	radixin	Cytoplasm	other		0.477	NPHP4	NPHP4	nephrocystin 4	Cytoplasm	other		-0.47	GPSM3	GPSM3	G protein signaling modulator 3	Cytoplasm	other
	1.019	PARP10	PARP10	poly(ADP-ribose) polymerase family member 10	Cytoplasm	enzyme		0.601	REC8	REC8	REC8 meiotic recombination protein	Nucleus	other		-1.039	NR1D1	NR1D1	nuclear receptor subfamily 1 group D member 1	Nucleus	ligand-dependent nuclear receptor		1.108	GRAMD2B	GRAMD2B	GRAM domain containing 2B	Extracellular Space	other
	0.925	PARP11	PARP11	poly(ADP-ribose) polymerase family member 11	Nucleus	enzyme		0.258	RELA	RELA	RELA proto-oncogene, NF-kB subunit	Nucleus	transcription regulator		-0.41	NR1D2	NR1D2	nuclear receptor subfamily 1 group D member 2	Nucleus	ligand-dependent nuclear receptor		1.051	GRAMD4	GRAMD4	GRAM domain containing 4	Cytoplasm	other
	1.328	PARP12	PARP12	poly(ADP-ribose) polymerase family member 12	Nucleus	enzyme		1.325	RELB	RELB	RELB proto-oncogene, NF-kB subunit	Nucleus	transcription regulator		0.331	NR1H2	NR1H2	nuclear receptor subfamily 1 group H member 2	Nucleus	ligand-dependent nuclear receptor		1.521	RNF144A-AS1	GRASLND	glycosaminoglycan regulatory associated long non-coding RNA	Other	other
	1.525	PARP14	PARP14	poly(ADP-ribose) polymerase family member 14	Cytoplasm	enzyme		-0.452	REPS1	REPS1	RALBP1 associated Eps domain containing 1	Plasma Membrane	other		-0.746	NR3C2	NR3C2	nuclear receptor subfamily 3 group C member 2	Nucleus	ligand-dependent nuclear receptor		0.301	GRB2	GRB2	growth factor receptor bound protein 2	Cytoplasm	other
	1.088	PARP3	PARP3	poly(ADP-ribose) polymerase family member 3	Nucleus	enzyme		-0.361	RERE	RERE	arginine-glutamic acid dipeptide repeats	Nucleus	transcription regulator		0.683	NR4A2	NR4A2	nuclear receptor subfamily 4 group A member 2	Nucleus	ligand-dependent nuclear receptor		2.857	GREM2	GREM2	gremlin 2, DAN family BMP antagonist	Extracellular Space	other
	2.549	PARP9	PARP9	poly(ADP-ribose) polymerase family member 9	Nucleus	enzyme		0.511	RFC2	RFC2	replication factor C subunit 2	Nucleus	enzyme		1.295	NR4A3	NR4A3	nuclear receptor subfamily 4 group A member 3	Nucleus	ligand-dependent nuclear receptor		-1.405	GRIN3A	GRIN3A	glutamate ionotropic receptor NMDA type subunit 3A	Plasma Membrane	ion channel
	-0.362	PARVG	PARVG	parvin gamma	Cytoplasm	other		0.428	RFTN1	RFTN1	raftlin, lipid raft linker 1	Plasma Membrane	other		0.578	NRAS	NRAS	NRAS proto-oncogene, GTPase	Plasma Membrane	enzyme		0.625	GRINA	GRINA	glutamate ionotropic receptor NMDA type subunit associated protein 1	Cytoplasm	ion channel
	-0.329	PAXBP1	PAXBP1	PAX3 and PAX7 binding protein 1	Nucleus	other		0.639	RFX5	RFX5	regulatory factor X5	Nucleus	transcription regulator		-1.023	NRROS	NRROS	negative regulator of reactive oxygen species	Cytoplasm	other		-0.36	GRK2	GRK2	G protein-coupled receptor kinase 2	Cytoplasm	kinase
	-0.339	PBX2	PBX2	PBX homeobox 2	Nucleus	transcription regulator		-0.812	RGCC	RGCC	regulator of cell cycle	Cytoplasm	other		-0.373	NSMAF	NSMAF	neutral sphingomyelinase activation associated factor	Cytoplasm	other		1.018	GRK5	GRK5	G protein-coupled receptor kinase 5	Plasma Membrane	kinase
	0.577	PBX4	PBX4	PBX homeobox 4	Nucleus	transcription regulator		-0.577	RGL2	RGL2	ral guanine nucleotide dissociation stimulator like 2	Cytoplasm	other		-0.577	NSUN6	NSUN6	NOP2/Sun RNA methyltransferase 6	Cytoplasm	other		-1.409	GRK7	GRK7	G protein-coupled receptor kinase 7	Cytoplasm	kinase
	-0.82	PBXIP1	PBXIP1	PBX homeobox interacting protein 1	Nucleus	transcription regulator		2.938	RGS1	RGS1	regulator of G protein signaling 1	Plasma Membrane	enzyme		1.113	NT5DC2	NT5DC2	5'-nucleotidase domain containing 2	Cytoplasm	other		-1.204	GRM2	GRM2	glutamate metabotropic receptor 2	Plasma Membrane	G-protein coupled receptor
	-0.396	PCBP1	PCBP1	poly(rC) binding protein 1	Nucleus	translation regulator		-0.45	RGS14	RGS14	regulator of G protein signaling 14	Cytoplasm	enzyme		1.302	NTRK1	NTRK1	neurotrophic receptor tyrosine kinase 1	Plasma Membrane	kinase		0.684	GRPEL1	GRPEL1	GrpE like 1, mitochondrial	Cytoplasm	other
	-0.363	PCBP1-AS1	PCBP1-AS1	PCBP1 antisense RNA 1	Other	other		2.173	RGS16	RGS16	regulator of G protein signaling 16	Cytoplasm	enzyme		2.156	NTRK2	NTRK2	neurotrophic receptor tyrosine kinase 2	Plasma Membrane	kinase		0.436	GRWD1	GRWD1	glutamate rich WD repeat containing 1	Nucleus	other
	-0.25	PCBP2	PCBP2	poly(rC) binding protein 2	Nucleus	other		0.286	RIC8A	RIC8A	RIC8 guanine nucleotide exchange factor A	Cytoplasm	other		-1.15	NUAK2	NUAK2	NUAK family kinase 2	Nucleus	kinase		-0.843	GSAP	GSAP	gamma-secretase activating protein	Cytoplasm	other
	0.433	PCED1B	PCED1B	PC-esterase domain containing 1B	Other	other		0.507	DDX58	RIGI	RNA sensor RIG-I	Cytoplasm	enzyme		0.487	NUCB1	NUCB1	nucleobindin 1	Cytoplasm	other		0.787	GSDMD	GSDMD	gasdermin D	Extracellular Space	transporter
	0.621	PCED1B-AS1	PCED1B-AS1	PCED1B antisense RNA 1	Other	other		-0.639	RIN3	RIN3	Ras and Rab interactor 3	Cytoplasm	other		0.479	NUCB1-AS1	NUCB1-AS1		Other	other		0.377	GSPT1	GSPT1	G1 to S phase transition 1	Cytoplasm	translation regulator
	0.553	PCGF5	PCGF5	polycomb group ring finger 5	Cytoplasm	enzyme		0.437	RIPK3	RIPK3	receptor interacting serine/threonine kinase 3	Plasma Membrane	kinase		-0.26	NUCKS1	NUCKS1	nuclear casein kinase and cyclin dependent kinase substrate 1	Nucleus	transcription regulator		0.741	GSTO1	GSTO1	glutathione S-transferase omega 1	Cytoplasm	enzyme
	-0.3	PCID2	PCID2	PCI domain containing 2	Other	other		0.294	RIPOR1	RIPOR1	RHO family interacting cell polarization regulator 1	Cytoplasm	other		0.689	NUDCD1	NUDCD1	NudC domain containing 1	Other	other		0.591	GSTP1	GSTP1	glutathione S-transferase pi 1	Cytoplasm	enzyme
	0.538	PCK2	PCK2	phosphoenolpyruvate carboxykinase 2, mitochondrial	Cytoplasm	kinase		-0.912	RNASEL	RNASEL	ribonuclease L	Cytoplasm	enzyme		-0.337	NUDT3	NUDT3	nudix hydrolase 3	Cytoplasm	phosphatase		0.394	GTF2E2	GTF2E2	general transcription factor IIE subunit 2	Nucleus	transcription regulator
	-0.439	PCNX2	PCNX2	pecanex 2	Other	other		0.657	RNF157	RNF157	ring finger protein 157	Cytoplasm	enzyme		-0.3	NUMA1	NUMA1	nuclear mitotic apparatus protein 1	Nucleus	other		0.496	GTF2F2	GTF2F2	general transcription factor IIF subunit 2	Nucleus	transcription regulator
	-0.379	PCSK7	PCSK7	proprotein convertase subtilisin/kexin type 7	Cytoplasm	peptidase		0.705	RNF157-AS1	RNF157-AS1	RNF157 antisense RNA 1	Other	other		0.539	NUP62	NUP62	nucleoporin 62	Nucleus	transporter		1.465	GTF2F2P1	GTF2F2P1	general transcription factor IIF subunit 2 pseudogene 1	Other	other
	0.742	PCYT1A	PCYT1A	phosphate cytidylyltransferase 1A, choline	Cytoplasm	enzyme		-0.459	RNF168	RNF168	ring finger protein 168	Nucleus	enzyme		1.394	OAS3	OAS3	2'-5'-oligoadenylate synthetase 3	Cytoplasm	enzyme		0.326	GTF2H1	GTF2H1	general transcription factor IIH subunit 1	Nucleus	transcription regulator
	1.371	PDCD1LG2	PDCD1LG2	programmed cell death 1 ligand 2	Plasma Membrane	enzyme		0.61	RNF19B	RNF19B	ring finger protein 19B	Cytoplasm	enzyme		0.975	OASL	OASL	2'-5'-oligoadenylate synthetase like	Cytoplasm	enzyme		0.623	GTF2H4	GTF2H4	general transcription factor IIH subunit 4	Nucleus	transcription regulator
	0.952	PDCD4	PDCD4	programmed cell death 4	Nucleus	other		1.178	RNF207	RNF207	ring finger protein 207	Other	other		-0.544	OBSCN	OBSCN	obscurin, cytoskeletal calmodulin and titin-interacting RhoGEF	Cytoplasm	kinase		-0.251	GTF3C2	GTF3C2	general transcription factor IIIC subunit 2	Nucleus	transcription regulator
	1.139	PDE4B	PDE4B	phosphodiesterase 4B	Cytoplasm	enzyme		0.877	RNF213	RNF213	ring finger protein 213	Cytoplasm	enzyme		0.361	OGFR	OGFR	opioid growth factor receptor	Plasma Membrane	other		0.862	GTF3C6	GTF3C6	general transcription factor IIIC subunit 6	Nucleus	transcription regulator
	-0.635	PDE4DIP	PDE4DIP	phosphodiesterase 4D interacting protein	Cytoplasm	enzyme		0.824	RNF213-AS1	RNF213-AS1	RNF213 antisense RNA 1	Other	other		-0.643	OMA1	OMA1	OMA1 zinc metallopeptidase	Cytoplasm	peptidase		0.54	GTPBP4	GTPBP4	GTP binding protein 4	Nucleus	enzyme
	-0.708	PDE7A	PDE7A	phosphodiesterase 7A	Cytoplasm	enzyme		0.358	RNF31	RNF31	ring finger protein 31	Cytoplasm	enzyme		1.15	OR7E38P	OR7E38P	olfactory receptor family 7 subfamily E member 38 pseudogene	Other	other		-1.036	GVQW3	GVQW3	GVQW motif containing 3	Other	other
	-0.479	PDE8A	PDE8A	phosphodiesterase 8A	Cytoplasm	enzyme		-0.267	RNF44	RNF44	ring finger protein 44	Other	other		-0.674	ORAI3	ORAI3	ORAI calcium release-activated calcium modulator 3	Plasma Membrane	ion channel		-0.972	H2BC20P	H2BC20P	H2B clustered histone 20, pseudogene	Other	other
	0.365	PDIA3	PDIA3	protein disulfide isomerase family A member 3	Cytoplasm	peptidase		0.683	ROM1	ROM1	retinal outer segment membrane protein 1	Plasma Membrane	other		-0.261	ORC2	ORC2	origin recognition complex subunit 2	Nucleus	other		-1.463	H3C11	H3C11	H3 clustered histone 11	Nucleus	other
	0.4	PDIA3P1	PDIA3P1	protein disulfide isomerase family A member 3 pseudogene 1	Other	other		0.604	RPS6KA5	RPS6KA5	ribosomal protein S6 kinase A5	Nucleus	kinase		0.386	ORMDL3	ORMDL3	ORMDL sphingolipid biosynthesis regulator 3	Cytoplasm	other		-1.012	HACD4	HACD4	3-hydroxyacyl-CoA dehydratase 4	Cytoplasm	enzyme
	-0.981	PDLIM2	PDLIM2	PDZ and LIM domain 2	Cytoplasm	other		1.995	RSAD2	RSAD2	radical S-adenosyl methionine domain containing 2	Cytoplasm	enzyme		-0.517	OSBPL3	OSBPL3	oxysterol binding protein like 3	Plasma Membrane	other		2.192	HAPLN3	HAPLN3	hyaluronan and proteoglycan link protein 3	Extracellular Space	other
	-0.404	PDXDC1	PDXDC1	pyridoxal dependent decarboxylase domain containing 1	Cytoplasm	other		-0.465	RTL6	RTL6	retrotransposon Gag like 6	Other	other		-1.09	OSER1-DT	OSER1-DT		Other	other		0.73	HAT1	HAT1	histone acetyltransferase 1	Nucleus	enzyme
	-0.424	PDXK	PDXK	pyridoxal kinase	Cytoplasm	kinase		1.07	RTP4	RTP4	receptor transporter protein 4	Plasma Membrane	other		-0.76	OSGEPL1	OSGEPL1	O-sialoglycoprotein endopeptidase like 1	Cytoplasm	enzyme		0.452	HAUS3	HAUS3	HAUS augmin like complex subunit 3	Cytoplasm	other
	-0.451	PER1	PER1	period circadian regulator 1	Nucleus	transcription regulator		0.432	RUNX3	RUNX3	RUNX family transcription factor 3	Nucleus	transcription regulator		1.648	OSM	OSM	oncostatin M	Extracellular Space	cytokine		0.938	HAVCR2	HAVCR2	hepatitis A virus cellular receptor 2	Plasma Membrane	transmembrane receptor
	-1.006	PERP	PERP	p53 apoptosis effector related to PMP22	Plasma Membrane	other		-0.869	S100A4	S100A4	S100 calcium binding protein A4	Cytoplasm	other		0.741	OSTF1	OSTF1	osteoclast stimulating factor 1	Nucleus	transcription regulator		2.884	HBEGF	HBEGF	heparin binding EGF like growth factor	Extracellular Space	growth factor
	-0.854	PFKFB4	PFKFB4	6-phosphofructo-2-kinase/fructose-2,6-biphosphatase 4	Cytoplasm	kinase		-0.474	S1PR4	S1PR4	sphingosine-1-phosphate receptor 4	Plasma Membrane	G-protein coupled receptor		0.719	OTULIN	OTULIN	OTU deubiquitinase with linear linkage specificity	Cytoplasm	peptidase		0.427	HBS1L	HBS1L	HBS1 like translational GTPase	Cytoplasm	translation regulator
	-0.321	PFKL	PFKL	phosphofructokinase, liver type	Cytoplasm	kinase		-0.339	SAFB2	SAFB2	scaffold attachment factor B2	Cytoplasm	other		-0.464	OXR1	OXR1	oxidation resistance 1	Cytoplasm	enzyme		0.519	HCCS	HCCS	holocytochrome c synthase	Cytoplasm	enzyme
	-0.378	PFKP	PFKP	phosphofructokinase, platelet	Cytoplasm	kinase		0.578	SAMD10	SAMD10	sterile alpha motif domain containing 10	Other	other		1.389	P2RX5	P2RX5	purinergic receptor P2X 5	Plasma Membrane	ion channel		0.221	HCG4P5	HCG4P5	HLA complex group 4 pseudogene 5	Other	other
	-0.721	PFN1P6	PFN1P6	profilin 1 pseudogene 6	Other	other		1.793	SAMD4A	SAMD4A	sterile alpha motif domain containing 4A	Cytoplasm	translation regulator		-0.396	P2RY10	P2RY10	P2Y receptor family member 10	Plasma Membrane	G-protein coupled receptor		-0.552	HCST	HCST	hematopoietic cell signal transducer	Plasma Membrane	transmembrane receptor
	1.773	PGAP1	PGAP1	post-GPI attachment to proteins inositol deacylase 1	Cytoplasm	enzyme		0.527	SAMD9	SAMD9	sterile alpha motif domain containing 9	Cytoplasm	other		-0.498	PACS1	PACS1	phosphofurin acidic cluster sorting protein 1	Cytoplasm	other		-0.488	HDAC10	HDAC10	histone deacetylase 10	Nucleus	transcription regulator
	-0.743	PGM2L1	PGM2L1	phosphoglucomutase 2 like 1	Cytoplasm	enzyme		1.927	SAMD9L	SAMD9L	sterile alpha motif domain containing 9 like	Extracellular Space	other		-0.414	PACSIN2	PACSIN2	protein kinase C and casein kinase substrate in neurons 2	Cytoplasm	other		-0.826	HDAC5	HDAC5	histone deacetylase 5	Nucleus	transcription regulator
	-0.452	PGPEP1	PGPEP1	pyroglutamyl-peptidase I	Cytoplasm	peptidase		-0.753	SAP25	SAP25	Sin3A associated protein 25	Nucleus	other		-0.711	PAIP2B	PAIP2B	poly(A) binding protein interacting protein 2B	Other	translation regulator		1.901	HDAC9	HDAC9	histone deacetylase 9	Nucleus	transcription regulator
	0.555	PHB	PHB1	prohibitin 1	Nucleus	transcription regulator		-0.87	SAP30-DT	SAP30-DT		Other	other		-0.233	PAN3	PAN3	poly(A) specific ribonuclease subunit PAN3	Cytoplasm	enzyme		-0.67	HEATR5B	HEATR5B	HEAT repeat containing 5B	Cytoplasm	other
	-0.365	PHF1	PHF1	PHD finger protein 1	Nucleus	transcription regulator		-0.333	SARAF	SARAF	store-operated calcium entry associated regulatory factor	Cytoplasm	other		-0.895	PAPSS2	PAPSS2	3'-phosphoadenosine 5'-phosphosulfate synthase 2	Cytoplasm	enzyme		-0.697	HECA	HECA	hdc homolog, cell cycle regulator	Nucleus	other
	0.73	PHF11	PHF11	PHD finger protein 11	Nucleus	other		0.552	SAT1	SAT1	spermidine/spermine N1-acetyltransferase 1	Cytoplasm	enzyme		-0.663	PAQR8	PAQR8	progestin and adipoQ receptor family member 8	Plasma Membrane	other		-0.71	HELZ	HELZ	helicase with zinc finger	Nucleus	enzyme
	-0.454	PHF12	PHF12	PHD finger protein 12	Nucleus	transcription regulator		0.589	SATB1	SATB1	SATB homeobox 1	Nucleus	transcription regulator		0.542	PARP10	PARP10	poly(ADP-ribose) polymerase family member 10	Cytoplasm	enzyme		0.87	HELZ2	HELZ2	helicase with zinc finger 2	Nucleus	transcription regulator
	-0.341	PHF19	PHF19	PHD finger protein 19	Nucleus	other		-0.593	SBF2-AS1	SBF2-AS1		Other	other		0.636	PARP12	PARP12	poly(ADP-ribose) polymerase family member 12	Nucleus	enzyme		-1.377	HEMGN	HEMGN	hemogen	Nucleus	other
	0.396	PHF20L1	PHF20L1	PHD finger protein 20 like 1	Nucleus	other		1.194	SBNO2	SBNO2	strawberry notch homolog 2	Other	transcription regulator		0.855	PARP14	PARP14	poly(ADP-ribose) polymerase family member 14	Cytoplasm	enzyme		-0.574	HERC1	HERC1	HECT and RLD domain containing E3 ubiquitin protein ligase family member 1	Cytoplasm	other
	-0.347	PHF3	PHF3	PHD finger protein 3	Nucleus	other		0.973	SC5D	SC5D	sterol-C5-desaturase	Cytoplasm	enzyme		1.653	PARP9	PARP9	poly(ADP-ribose) polymerase family member 9	Nucleus	enzyme		-0.241	HERC3	HERC3	HECT and RLD domain containing E3 ubiquitin protein ligase 3	Cytoplasm	enzyme
	-0.246	PHKA2	PHKA2	phosphorylase kinase regulatory subunit alpha 2	Cytoplasm	kinase		0.582	SDF4	SDF4	stromal cell derived factor 4	Cytoplasm	other		-0.44	PARVG	PARVG	parvin gamma	Cytoplasm	other		0.57	HERC5	HERC5	HECT and RLD domain containing E3 ubiquitin protein ligase 5	Cytoplasm	enzyme
	-1.013	PHLDA1	PHLDA1	pleckstrin homology like domain family A member 1	Cytoplasm	other		0.397	SDHA	SDHA	succinate dehydrogenase complex flavoprotein subunit A	Cytoplasm	enzyme		-0.442	PBX2	PBX2	PBX homeobox 2	Nucleus	transcription regulator		2.057	HES4	HES4	hes family bHLH transcription factor 4	Nucleus	transcription regulator
	0.939	PHLDB1	PHLDB1	pleckstrin homology like domain family B member 1	Cytoplasm	other		0.476	SEC11C	SEC11C	SEC11 homolog C, signal peptidase complex subunit	Cytoplasm	other		0.816	PBX4	PBX4	PBX homeobox 4	Nucleus	transcription regulator		-0.885	HHAT	HHAT	hedgehog acyltransferase	Cytoplasm	enzyme
	0.834	PHPT1	PHPT1	phosphohistidine phosphatase 1	Cytoplasm	phosphatase		0.47	SEC14L1	SEC14L1	SEC14 like lipid binding 1	Cytoplasm	transporter		-0.77	PBXIP1	PBXIP1	PBX homeobox interacting protein 1	Nucleus	transcription regulator		0.769	HIBCH	HIBCH	3-hydroxyisobutyryl-CoA hydrolase	Cytoplasm	enzyme
	-0.516	PHTF2	PHTF2	putative homeodomain transcription factor 2	Cytoplasm	other		0.27	SEC16A	SEC16A	SEC16 homolog A, endoplasmic reticulum export factor	Cytoplasm	other		-0.28	PCBP1-AS1	PCBP1-AS1	PCBP1 antisense RNA 1	Other	other		1.168	HIF1A	HIF1A	hypoxia inducible factor 1 subunit alpha	Nucleus	transcription regulator
	-0.344	PI4KA	PI4KA	phosphatidylinositol 4-kinase alpha	Cytoplasm	kinase		0.352	SEC23B	SEC23B	SEC23 homolog B, COPII component	Extracellular Space	transporter		-0.269	PCBP2	PCBP2	poly(rC) binding protein 2	Nucleus	other		0.946	HIF1A-AS1	HIF1A-AS1	HIF1A antisense RNA 1	Other	other
	-0.49	PI4KAP1	PI4KAP1	phosphatidylinositol 4-kinase alpha pseudogene 1	Other	other		-0.349	SEC31B	SEC31B	SEC31 homolog B, COPII component	Cytoplasm	other		0.551	PCED1B-AS1	PCED1B-AS1	PCED1B antisense RNA 1	Other	other		0.488	HIGD1A	HIGD1A	HIG1 hypoxia inducible domain family member 1A	Cytoplasm	other
	-0.447	PI4KAP2	PI4KAP2		Other	other		1.937	SECTM1	SECTM1	secreted and transmembrane 1	Extracellular Space	cytokine		-0.421	PCMTD2	PCMTD2	protein-L-isoaspartate (D-aspartate) O-methyltransferase domain containing 2	Cytoplasm	enzyme		-0.479	HIKESHI	HIKESHI	heat shock protein nuclear import factor hikeshi	Nucleus	other
	-0.894	PIEZO1	PIEZO1	piezo type mechanosensitive ion channel component 1 (Er blood group)	Cytoplasm	ion channel		-0.542	SELPLG	SELPLG	selectin P ligand	Plasma Membrane	other		0.962	PCTP	PCTP	phosphatidylcholine transfer protein	Cytoplasm	transporter		0.394	HINT1	HINT1	histidine triad nucleotide binding protein 1	Nucleus	enzyme
	-0.416	PIGL	PIGL	phosphatidylinositol glycan anchor biosynthesis class L	Cytoplasm	enzyme		1.23	SEMA4A	SEMA4A	semaphorin 4A	Plasma Membrane	other		-0.368	PCYOX1	PCYOX1	prenylcysteine oxidase 1	Cytoplasm	enzyme		1.265	HIVEP1	HIVEP1	HIVEP zinc finger 1	Nucleus	transcription regulator
	0.726	PIGV	PIGV	phosphatidylinositol glycan anchor biosynthesis class V	Cytoplasm	enzyme		-0.442	SEMA4C	SEMA4C	semaphorin 4C	Plasma Membrane	other		0.414	PCYT1A	PCYT1A	phosphate cytidylyltransferase 1A, choline	Cytoplasm	enzyme		0.441	HIVEP2	HIVEP2	HIVEP zinc finger 2	Nucleus	transcription regulator
	0.862	PIGX	PIGX	phosphatidylinositol glycan anchor biosynthesis class X	Cytoplasm	other		-0.576	SEMA4D	SEMA4D	semaphorin 4D	Plasma Membrane	transmembrane receptor		0.874	PDCD1	PDCD1	programmed cell death 1	Plasma Membrane	transmembrane receptor		0.525	HK1	HK1	hexokinase 1	Cytoplasm	kinase
	0.913	PIK3C2B	PIK3C2B	phosphatidylinositol-4-phosphate 3-kinase catalytic subunit type 2 beta	Cytoplasm	kinase		-1.062	SEMA6C	SEMA6C	semaphorin 6C	Plasma Membrane	other		1.38	PDCD1LG2	PDCD1LG2	programmed cell death 1 ligand 2	Plasma Membrane	enzyme		0.277	HLA-A	HLA-A	major histocompatibility complex, class I, A	Plasma Membrane	other
	1.263	PIM1	PIM1	Pim-1 proto-oncogene, serine/threonine kinase	Cytoplasm	kinase		0.499	SEPTIN8	SEPTIN8	septin 8	Extracellular Space	other		0.529	PDCD4	PDCD4	programmed cell death 4	Nucleus	other		0.294	HLA-B	HLA-B	major histocompatibility complex, class I, B	Plasma Membrane	transmembrane receptor
	1.18	PIM2	PIM2	Pim-2 proto-oncogene, serine/threonine kinase	Nucleus	kinase		-0.634	SEPTIN9	SEPTIN9	septin 9	Cytoplasm	enzyme		-0.211	PDCD6IP	PDCD6IP	programmed cell death 6 interacting protein	Cytoplasm	other		-1.147	HLA-DMB	HLA-DMB	major histocompatibility complex, class II, DM beta	Plasma Membrane	transmembrane receptor
	0.658	PIM3	PIM3	Pim-3 proto-oncogene, serine/threonine kinase	Cytoplasm	kinase		0.37	SERPINB1	SERPINB1	serpin family B member 1	Cytoplasm	other		-0.811	PDE3B	PDE3B	phosphodiesterase 3B	Cytoplasm	enzyme		1.205	HLA-DQA1	HLA-DQA1	major histocompatibility complex, class II, DQ alpha 1	Plasma Membrane	transmembrane receptor
	-0.699	PIP4P2	PIP4P2	phosphatidylinositol-4,5-bisphosphate 4-phosphatase 2	Cytoplasm	phosphatase		0.788	SERTAD1	SERTAD1	SERTA domain containing 1	Nucleus	transcription regulator		0.861	PDE4B	PDE4B	phosphodiesterase 4B	Cytoplasm	enzyme		-0.464	HLA-F-AS1	HLA-F-AS1	HLA-F antisense RNA 1	Other	other
	0.483	PITPNB	PITPNB	phosphatidylinositol transfer protein beta	Cytoplasm	transporter		-0.625	SESN1	SESN1	sestrin 1	Nucleus	other		-0.485	PDE7A	PDE7A	phosphodiesterase 7A	Cytoplasm	enzyme		-0.554	HLTF	HLTF	helicase like transcription factor	Nucleus	transcription regulator
	1.002	PLAAT4	PLAAT4	phospholipase A and acyltransferase 4	Cytoplasm	enzyme		-0.563	SFMBT1	SFMBT1	Scm like with four mbt domains 1	Nucleus	transcription regulator		1.365	PDGFA	PDGFA	platelet derived growth factor subunit A	Extracellular Space	growth factor		0.575	HM13	HM13	histocompatibility minor 13	Cytoplasm	peptidase
	-0.507	PLCB2	PLCB2	phospholipase C beta 2	Cytoplasm	enzyme		1.154	SFMBT2	SFMBT2	Scm like with four mbt domains 2	Nucleus	other		0.541	PDIA6	PDIA6	protein disulfide isomerase family A member 6	Cytoplasm	enzyme		-0.355	HMGB1	HMGB1	high mobility group box 1	Nucleus	transcription regulator
	-0.556	PLCD1	PLCD1	phospholipase C delta 1	Cytoplasm	enzyme		0.295	SFPQ	SFPQ	splicing factor proline and glutamine rich	Nucleus	other		-0.37	PDLIM2	PDLIM2	PDZ and LIM domain 2	Cytoplasm	other		1.397	HMGB3	HMGB3	high mobility group box 3	Nucleus	other
	-0.517	PLCG1	PLCG1	phospholipase C gamma 1	Cytoplasm	enzyme		-0.311	SFXN1	SFXN1	sideroflexin 1	Cytoplasm	transporter		-0.57	PDP1	PDP1	pyruvate dehydrogenase phosphatase catalytic subunit 1	Cytoplasm	enzyme		0.358	HMGCR	HMGCR	3-hydroxy-3-methylglutaryl-CoA reductase	Cytoplasm	enzyme
	-0.588	PLCH2	PLCH2	phospholipase C eta 2	Cytoplasm	enzyme		-0.643	SFXN3	SFXN3	sideroflexin 3	Cytoplasm	transporter		-0.812	PER3	PER3	period circadian regulator 3	Nucleus	other		0.472	HMGCS1	HMGCS1	3-hydroxy-3-methylglutaryl-CoA synthase 1	Cytoplasm	enzyme
	-0.446	PLCXD1	PLCXD1	phosphatidylinositol specific phospholipase C X domain containing 1	Other	enzyme		2.319	SGK1	SGK1	serum/glucocorticoid regulated kinase 1	Cytoplasm	kinase		0.393	PFDN1	PFDN1	prefoldin subunit 1	Cytoplasm	other		0.57	HNRNPA1P48	HNRNPA1L3	heterogeneous nuclear ribonucleoprotein A1 like 3	Nucleus	other
	0.623	PLD2	PLD2	phospholipase D2	Cytoplasm	enzyme		-0.337	SH3BGRL3	SH3BGRL3	SH3 domain binding glutamate rich protein like 3	Nucleus	other		0.54	PFDN6	PFDN6	prefoldin subunit 6	Cytoplasm	other		1.429	HNRNPA1P21	HNRNPA1P21	heterogeneous nuclear ribonucleoprotein A1 pseudogene 21	Other	other
	1.212	PLEKHG1	PLEKHG1	pleckstrin homology and RhoGEF domain containing G1	Extracellular Space	other		0.664	SH3BP2	SH3BP2	SH3 domain binding protein 2	Cytoplasm	other		1.027	PFKFB3	PFKFB3	6-phosphofructo-2-kinase/fructose-2,6-biphosphatase 3	Cytoplasm	enzyme		0.444	HNRNPA1P7	HNRNPA1P7	heterogeneous nuclear ribonucleoprotein A1 pseudogene 7	Other	other
	0.726	PLGRKT	PLGRKT	plasminogen receptor with a C-terminal lysine	Cytoplasm	other		0.524	SHFL	SHFL	shiftless antiviral inhibitor of ribosomal frameshifting	Other	other		1.274	PGAP1	PGAP1	post-GPI attachment to proteins inositol deacylase 1	Cytoplasm	enzyme		0.208	HNRNPA2B1	HNRNPA2B1	heterogeneous nuclear ribonucleoprotein A2/B1	Nucleus	other
	-0.42	PLK3	PLK3	polo like kinase 3	Nucleus	kinase		-0.583	SHISA5	SHISA5	shisa family member 5	Nucleus	other		-0.618	PHACTR2	PHACTR2	phosphatase and actin regulator 2	Other	other		0.519	HNRNPAB	HNRNPAB	heterogeneous nuclear ribonucleoprotein A/B	Nucleus	enzyme
	1.708	PLSCR1	PLSCR1	phospholipid scramblase 1	Plasma Membrane	transporter		-0.755	SHISAL2A	SHISAL2A	shisa like 2A	Other	other		0.621	PHB	PHB1	prohibitin 1	Nucleus	transcription regulator		0.276	HNRNPC	HNRNPC	heterogeneous nuclear ribonucleoprotein C	Nucleus	other
	0.484	PLXNA1	PLXNA1	plexin A1	Plasma Membrane	transmembrane receptor		-0.542	SIGIRR	SIGIRR	single Ig and TIR domain containing	Plasma Membrane	transmembrane receptor		-0.678	PHC1P1	PHC1P1	polyhomeotic homolog 1 pseudogene 1	Other	other		0.399	HNRNPF	HNRNPF	heterogeneous nuclear ribonucleoprotein F	Nucleus	other
	0.928	PMAIP1	PMAIP1	phorbol-12-myristate-13-acetate-induced protein 1	Cytoplasm	other		0.643	SIPA1L1	SIPA1L1	signal induced proliferation associated 1 like 1	Cytoplasm	other		0.836	PHF11	PHF11	PHD finger protein 11	Nucleus	other		-0.24	HNRNPH1	HNRNPH1	heterogeneous nuclear ribonucleoprotein H1	Nucleus	other
	0.851	PMEPA1	PMEPA1	prostate transmembrane protein, androgen induced 1	Plasma Membrane	other		-0.504	SKAP1	SKAP1	src kinase associated phosphoprotein 1	Cytoplasm	kinase		-0.377	PHF12	PHF12	PHD finger protein 12	Nucleus	transcription regulator		0.417	HNRNPH2	HNRNPH2	heterogeneous nuclear ribonucleoprotein H2	Nucleus	other
	0.747	PML	PML	PML nuclear body scaffold	Nucleus	transcription regulator		0.957	SKIL	SKIL	SKI like proto-oncogene	Nucleus	transcription regulator		-0.453	PHF19	PHF19	PHD finger protein 19	Nucleus	other		0.225	HNRNPK	HNRNPK	heterogeneous nuclear ribonucleoprotein K	Nucleus	other
	-0.331	PNISR	PNISR	PNN interacting serine and arginine rich protein	Nucleus	other		-0.803	SLAMF6	SLAMF6	SLAM family member 6	Plasma Membrane	transmembrane receptor		0.354	PHF20L1	PHF20L1	PHD finger protein 20 like 1	Nucleus	other		0.337	HNRNPM	HNRNPM	heterogeneous nuclear ribonucleoprotein M	Nucleus	other
	-0.712	PNKD	PNKD	PNKD metallo-beta-lactamase domain containing	Nucleus	other		-0.565	SLC12A6	SLC12A6	solute carrier family 12 member 6	Plasma Membrane	transporter		-0.439	PHF3	PHF3	PHD finger protein 3	Nucleus	other		0.324	HNRNPR	HNRNPR	heterogeneous nuclear ribonucleoprotein R	Nucleus	other
	-0.46	PNP	PNP	purine nucleoside phosphorylase	Cytoplasm	enzyme		0.641	SLC16A3	SLC16A3	solute carrier family 16 member 3	Plasma Membrane	transporter		0.418	PHF5A	PHF5A	PHD finger protein 5A	Nucleus	other		1.06	HOOK2	HOOK2	hook microtubule tethering protein 2	Cytoplasm	other
	-0.696	PNPLA7	PNPLA7	patatin like domain 7, lysophospholipase	Cytoplasm	enzyme		0.734	SLC19A1	SLC19A1	solute carrier family 19 member 1	Plasma Membrane	transporter		0.807	PHPT1	PHPT1	phosphohistidine phosphatase 1	Cytoplasm	phosphatase		-1.22	HOPX	HOPX	HOP homeobox	Nucleus	transcription regulator
	-0.607	FUT11	POFUT4	protein O-fucosyltransferase 4	Cytoplasm	enzyme		1.684	SLC1A4	SLC1A4	solute carrier family 1 member 4	Plasma Membrane	transporter		0.78	PHTF1	PHTF1	putative homeodomain transcription factor 1	Nucleus	transcription regulator		-0.476	HOXB-AS1	HOXB-AS1	HOXB cluster antisense RNA 1	Other	other
	0.498	POLB	POLB	DNA polymerase beta	Nucleus	enzyme		0.494	SLC1A5	SLC1A5	solute carrier family 1 member 5	Plasma Membrane	transporter		-0.398	PHTF2	PHTF2	putative homeodomain transcription factor 2	Cytoplasm	other		-0.353	HP1BP3	HP1BP3	heterochromatin protein 1 binding protein 3	Nucleus	other
	-0.367	POLG2	POLG2	DNA polymerase gamma 2, accessory subunit	Cytoplasm	enzyme		0.661	SLC25A20	SLC25A20	solute carrier family 25 member 20	Cytoplasm	transporter		0.325	PHYKPL	PHYKPL	5-phosphohydroxy-L-lysine phospho-lyase	Cytoplasm	enzyme		-0.39	HPCAL1	HPCAL1	hippocalcin like 1	Other	other
	0.472	TWISTNB	POLR1F	RNA polymerase I subunit F	Nucleus	other		0.388	SLC25A22	SLC25A22	solute carrier family 25 member 22	Cytoplasm	transporter		1.136	PIGV	PIGV	phosphatidylinositol glycan anchor biosynthesis class V	Cytoplasm	enzyme		0.642	HPF1	HPF1	histone PARylation factor 1	Nucleus	other
	0.496	POLR3D	POLR3D	RNA polymerase III subunit D	Nucleus	transcription regulator		0.777	SLC25A43	SLC25A43	solute carrier family 25 member 43	Cytoplasm	transporter		0.628	PIGX	PIGX	phosphatidylinositol glycan anchor biosynthesis class X	Cytoplasm	other		1.348	HPGD	HPGD	15-hydroxyprostaglandin dehydrogenase	Cytoplasm	enzyme
	-0.664	POU6F1	POU6F1	POU class 6 homeobox 1	Nucleus	transcription regulator		0.471	SLC25A44	SLC25A44	solute carrier family 25 member 44	Cytoplasm	transporter		0.745	PIK3C2B	PIK3C2B	phosphatidylinositol-4-phosphate 3-kinase catalytic subunit type 2 beta	Cytoplasm	kinase		-0.368	HPS1	HPS1	HPS1 biogenesis of lysosomal organelles complex 3 subunit 1	Cytoplasm	other
	0.836	PPCDC	PPCDC	phosphopantothenoylcysteine decarboxylase	Cytoplasm	enzyme		1.28	SLC27A2	SLC27A2	solute carrier family 27 member 2	Cytoplasm	transporter		0.824	PIM1	PIM1	Pim-1 proto-oncogene, serine/threonine kinase	Cytoplasm	kinase		-0.361	HPS4	HPS4	HPS4 biogenesis of lysosomal organelles complex 3 subunit 2	Cytoplasm	other
	-0.673	PPFIA4	PPFIA4	PPFI scaffold protein A4	Plasma Membrane	phosphatase		0.481	SLC35A2	SLC35A2	solute carrier family 35 member A2	Cytoplasm	enzyme		0.869	PIM2	PIM2	Pim-2 proto-oncogene, serine/threonine kinase	Nucleus	kinase		0.93	HPSE	HPSE	heparanase	Plasma Membrane	enzyme
	1.032	PPFIBP1	PPFIBP1	PPFIB scaffold protein 1	Plasma Membrane	other		-0.494	SLC35E3	SLC35E3	solute carrier family 35 member E3	Other	other		0.621	PIM3	PIM3	Pim-3 proto-oncogene, serine/threonine kinase	Cytoplasm	kinase		1.449	HS3ST1	HS3ST1	heparan sulfate-glucosamine 3-sulfotransferase 1	Cytoplasm	enzyme
	1.025	PPIF	PPIF	peptidylprolyl isomerase F	Cytoplasm	enzyme		0.587	SLC35F2	SLC35F2	solute carrier family 35 member F2	Other	other		-0.355	PIP4K2B	PIP4K2B	phosphatidylinositol-5-phosphate 4-kinase type 2 beta	Cytoplasm	kinase		0.651	HSCB	HSCB	HscB mitochondrial iron-sulfur cluster cochaperone	Cytoplasm	other
	0.649	PPIL1	PPIL1	peptidylprolyl isomerase like 1	Nucleus	other		0.87	SLC37A3	SLC37A3	solute carrier family 37 member 3	Cytoplasm	transporter		-0.722	PIP4P2	PIP4P2	phosphatidylinositol-4,5-bisphosphate 4-phosphatase 2	Cytoplasm	phosphatase		0.418	HSD17B10	HSD17B10	hydroxysteroid 17-beta dehydrogenase 10	Cytoplasm	enzyme
	0.931	PPM1M	PPM1M	protein phosphatase, Mg2+/Mn2+ dependent 1M	Nucleus	phosphatase		0.512	SLC39A1	SLC39A1	solute carrier family 39 member 1	Plasma Membrane	transporter		0.769	PITRM1	PITRM1	pitrilysin metallopeptidase 1	Cytoplasm	peptidase		-0.569	HSD17B11	HSD17B11	hydroxysteroid 17-beta dehydrogenase 11	Cytoplasm	enzyme
	0.585	PPP1R18	PPP1R18	protein phosphatase 1 regulatory subunit 18	Other	other		1.251	SLC41A2	SLC41A2	solute carrier family 41 member 2	Plasma Membrane	transporter		0.659	PITRM1-AS1	PITRM1-AS1	PITRM1 antisense RNA 1	Other	other		1.035	HSD17B12	HSD17B12	hydroxysteroid 17-beta dehydrogenase 12	Other	enzyme
	-0.717	PPP1R3E	PPP1R3E	protein phosphatase 1 regulatory subunit 3E	Cytoplasm	phosphatase		-0.504	SLC43A1	SLC43A1	solute carrier family 43 member 1	Plasma Membrane	transporter		-0.278	PLCB2	PLCB2	phospholipase C beta 2	Cytoplasm	enzyme		0.749	HSP90AA1	HSP90AA1	heat shock protein 90 alpha family class A member 1	Cytoplasm	enzyme
	-0.293	PPP2R2D	PPP2R2D	protein phosphatase 2 regulatory subunit Bdelta	Nucleus	other		-0.526	SLC46A3	SLC46A3	solute carrier family 46 member 3	Cytoplasm	transporter		-0.486	PLCG1	PLCG1	phospholipase C gamma 1	Cytoplasm	enzyme		0.572	HSP90AA2P	HSP90AA2P	heat shock protein 90 alpha family class A member 2, pseudogene	Cytoplasm	other
	-0.553	PPP3CC	PPP3CC	protein phosphatase 3 catalytic subunit gamma	Cytoplasm	phosphatase		-0.792	SLC4A7	SLC4A7	solute carrier family 4 member 7	Plasma Membrane	transporter		-0.657	PLCH2	PLCH2	phospholipase C eta 2	Cytoplasm	enzyme		1.106	HSP90AB1	HSP90AB1	heat shock protein 90 alpha family class B member 1	Cytoplasm	enzyme
	0.581	PPRC1	PPRC1	PPARG related coactivator 1	Nucleus	transcription regulator		0.436	SLC52A2	SLC52A2	solute carrier family 52 member 2	Plasma Membrane	transporter		0.734	PLD2	PLD2	phospholipase D2	Cytoplasm	enzyme		1.114	HSP90AB3P	HSP90AB3P	heat shock protein 90 alpha family class B member 3, pseudogene	Cytoplasm	other
	-0.288	PPWD1	PPWD1	peptidylprolyl isomerase domain and WD repeat containing 1	Nucleus	enzyme		-0.81	SLC5A3	SLC5A3	solute carrier family 5 member 3	Plasma Membrane	transporter		0.921	PLEKHG1	PLEKHG1	pleckstrin homology and RhoGEF domain containing G1	Extracellular Space	other		0.376	HSP90B1	HSP90B1	heat shock protein 90 beta family member 1	Cytoplasm	other
	2.163	PRAL	PRAL		Other	other		-0.756	SLC22A18	SLC67A1	solute carrier family 67 member 1	Plasma Membrane	transporter		1.015	PLEKHG2	PLEKHG2	pleckstrin homology and RhoGEF domain containing G2	Cytoplasm	other		1.409	HSPA2	HSPA2	heat shock protein family A (Hsp70) member 2	Cytoplasm	other
	0.988	PRDM1	PRDM1	PR/SET domain 1	Nucleus	transcription regulator		-0.399	SLC6A6	SLC6A6	solute carrier family 6 member 6	Plasma Membrane	transporter		0.311	PLEKHM2	PLEKHM2	pleckstrin homology and RUN domain containing M2	Extracellular Space	other		0.408	HSPA5	HSPA5	heat shock protein family A (Hsp70) member 5	Cytoplasm	enzyme
	-0.375	PRDM10	PRDM10	PR/SET domain 10	Nucleus	transcription regulator		1.29	SLC6A9	SLC6A9	solute carrier family 6 member 9	Plasma Membrane	transporter		-1.595	PLS3	PLS3	plastin 3	Cytoplasm	other		0.748	HSPA8	HSPA8	heat shock protein family A (Hsp70) member 8	Cytoplasm	enzyme
	-0.672	PREX1	PREX1	phosphatidylinositol-3,4,5-trisphosphate dependent Rac exchange factor 1	Cytoplasm	other		0.309	MFSD14A	SLC71A1	solute carrier family 71 member 1	Other	transporter		1.515	PLSCR1	PLSCR1	phospholipid scramblase 1	Plasma Membrane	transporter		0.452	HSPA9	HSPA9	heat shock protein family A (Hsp70) member 9	Cytoplasm	enzyme
	-0.699	PRKCB	PRKCB	protein kinase C beta	Cytoplasm	kinase		1.997	SLC7A5	SLC7A5	solute carrier family 7 member 5	Plasma Membrane	transporter		-1.226	PLXDC1	PLXDC1	plexin domain containing 1	Plasma Membrane	other		0.688	HSPB1	HSPB1	heat shock protein family B (small) member 1	Cytoplasm	other
	-0.341	PRKCH	PRKCH	protein kinase C eta	Cytoplasm	kinase		0.559	SLC9A5	SLC9A5	solute carrier family 9 member A5	Plasma Membrane	transporter		0.614	PLXNA1	PLXNA1	plexin A1	Plasma Membrane	transmembrane receptor		0.915	HSPBP1	HSPBP1	HSPA (Hsp70) binding protein 1	Cytoplasm	other
	-0.384	PRKCQ-AS1	PRKCQ-AS1	PRKCQ antisense RNA 1	Other	other		0.473	SLC9A8	SLC9A8	solute carrier family 9 member A8	Cytoplasm	transporter		0.819	PMAIP1	PMAIP1	phorbol-12-myristate-13-acetate-induced protein 1	Cytoplasm	other		0.517	HSPD1	HSPD1	heat shock protein family D (Hsp60) member 1	Cytoplasm	enzyme
	0.334	PRKD2	PRKD2	protein kinase D2	Cytoplasm	kinase		2.046	SLCO4A1	SLCO4A1	solute carrier organic anion transporter family member 4A1	Plasma Membrane	transporter		1.457	PMEPA1	PMEPA1	prostate transmembrane protein, androgen induced 1	Plasma Membrane	other		0.764	HSPD1P1	HSPD1P1	heat shock protein family D (Hsp60) member 1 pseudogene 1	Other	other
	0.475	PRKX	PRKX	protein kinase cAMP-dependent X-linked catalytic subunit	Cytoplasm	kinase		1.891	SLCO4A1-AS1	SLCO4A1-AS1	SLCO4A1 antisense RNA 1	Other	other		0.419	PML	PML	PML nuclear body scaffold	Nucleus	transcription regulator		0.758	HSPE1	HSPE1	heat shock protein family E (Hsp10) member 1	Cytoplasm	enzyme
	0.606	PRMT1	PRMT1	protein arginine methyltransferase 1	Nucleus	enzyme		-1.666	SLFN14	SLFN14	schlafen family member 14	Nucleus	enzyme		-0.317	PNPLA2	PNPLA2	patatin like domain 2, triacylglycerol lipase	Cytoplasm	enzyme		-1.533	HSPE1P18	HSPE1P18		Other	other
	0.731	PRPS2	PRPS2	phosphoribosyl pyrophosphate synthetase 2	Cytoplasm	kinase		0.331	SMIM12	SMIM12	small integral membrane protein 12	Cytoplasm	other		0.455	POLB	POLB	DNA polymerase beta	Nucleus	enzyme		0.463	HTRA2	HTRA2	HtrA serine peptidase 2	Cytoplasm	peptidase
	-0.996	PRR7-AS1	PRR7-AS1	PRR7 antisense RNA 1	Other	other		-0.776	SMIM14	SMIM14	small integral membrane protein 14	Cytoplasm	other		-0.488	POLI	POLI	DNA polymerase iota	Nucleus	enzyme		1.392	HUS1B	HUS1B	HUS1 checkpoint clamp component B	Other	other
	-0.572	PRSS53	PRSS53	serine protease 53	Other	other		1.081	SMTNL1	SMTNL1	smoothelin like 1	Cytoplasm	other		-0.316	POLR1D	POLR1D	RNA polymerase I and III subunit D	Nucleus	enzyme		0.793	HUWE1	HUWE1	HECT, UBA and WWE domain containing E3 ubiquitin protein ligase 1	Nucleus	transcription regulator
	-0.438	PSD4	PSD4	pleckstrin and Sec7 domain containing 4	Cytoplasm	other		-0.332	SNAPC3	SNAPC3	small nuclear RNA activating complex polypeptide 3	Nucleus	other		0.615	TWISTNB	POLR1F	RNA polymerase I subunit F	Nucleus	other		0.486	HYOU1	HYOU1	hypoxia up-regulated 1	Cytoplasm	other
	2.114	PSEN2	PSEN2	presenilin 2	Cytoplasm	peptidase		0.446	SNAPC4	SNAPC4	small nuclear RNA activating complex polypeptide 4	Nucleus	transcription regulator		-0.74	POLR2J4	POLR2J4	RNA polymerase II subunit J4 (pseudogene)	Other	other		-0.57	HYPK	HYPK	huntingtin interacting protein K	Cytoplasm	other
	-0.258	PSIP1	PSIP1	PC4 and SRSF1 interacting protein 1	Nucleus	transcription regulator		0.629	SNHG15	SNHG15	small nucleolar RNA host gene 15	Other	other		-0.505	POLR2M	POLR2M	RNA polymerase II subunit M	Nucleus	other		0.559	IARS1	IARS1	isoleucyl-tRNA synthetase 1	Cytoplasm	enzyme
	0.72	PSMA4	PSMA4	proteasome 20S subunit alpha 4	Cytoplasm	peptidase		-0.502	SNRK	SNRK	SNF related kinase	Cytoplasm	kinase		-0.374	POLR3GL	POLR3GL	RNA polymerase III subunit GL	Nucleus	other		1.389	ICA1	ICA1	islet cell autoantigen 1	Cytoplasm	other
	0.626	PSMA5	PSMA5	proteasome 20S subunit alpha 5	Cytoplasm	peptidase		0.399	SNRPB	SNRPB	small nuclear ribonucleoprotein polypeptides B and B1	Nucleus	other		0.503	POMP	POMP	proteasome maturation protein	Nucleus	other		2.222	ICAM1	ICAM1	intercellular adhesion molecule 1	Plasma Membrane	transmembrane receptor
	0.547	PSMA6	PSMA6	proteasome 20S subunit alpha 6	Cytoplasm	peptidase		-0.574	SNTB2	SNTB2	syntrophin beta 2	Plasma Membrane	other		0.747	POP1	POP1	POP1 ribonuclease P/MRP subunit	Nucleus	enzyme		1.249	ICOS	ICOS	inducible T cell costimulator	Plasma Membrane	transmembrane receptor
	1.169	PSMB10	PSMB10	proteasome 20S subunit beta 10	Cytoplasm	peptidase		1.167	SNX10	SNX10	sorting nexin 10	Cytoplasm	transporter		0.403	POP4	POP4	POP4 ribonuclease P/MRP subunit	Nucleus	enzyme		-0.594	IDH1	IDH1	isocitrate dehydrogenase (NADP(+)) 1	Cytoplasm	enzyme
	0.759	PSMB3	PSMB3	proteasome 20S subunit beta 3	Cytoplasm	peptidase		1.682	SOCS1	SOCS1	suppressor of cytokine signaling 1	Cytoplasm	other		2.049	PPARG	PPARG	peroxisome proliferator activated receptor gamma	Nucleus	ligand-dependent nuclear receptor		0.535	IDH3A	IDH3A	isocitrate dehydrogenase (NAD(+)) 3 catalytic subunit alpha	Cytoplasm	enzyme
	0.694	PSMB8	PSMB8	proteasome 20S subunit beta 8	Cytoplasm	peptidase		2.116	SOCS2	SOCS2	suppressor of cytokine signaling 2	Cytoplasm	other		1.35	PPFIBP1	PPFIBP1	PPFIB scaffold protein 1	Plasma Membrane	other		0.543	IDI1	IDI1	isopentenyl-diphosphate delta isomerase 1	Cytoplasm	enzyme
	1.057	PSMB8-AS1	PSMB8-AS1	PSMB8 antisense RNA 1	Other	other		1.752	SOCS3	SOCS3	suppressor of cytokine signaling 3	Cytoplasm	phosphatase		1.237	PPIF	PPIF	peptidylprolyl isomerase F	Cytoplasm	enzyme		1.408	IER3	IER3	immediate early response 3	Cytoplasm	other
	1.354	PSMB9	PSMB9	proteasome 20S subunit beta 9	Cytoplasm	peptidase		-1.009	SORBS3	SORBS3	sorbin and SH3 domain containing 3	Cytoplasm	other		0.679	PPIL1	PPIL1	peptidylprolyl isomerase like 1	Nucleus	other		1.171	IER3-AS1	IER3-AS1	IER3 antisense RNA 1	Other	other
	0.467	PSMD1	PSMD1	proteasome 26S subunit, non-ATPase 1	Cytoplasm	other		-0.865	SORL1	SORL1	sortilin related receptor 1	Cytoplasm	transporter		0.922	PPM1M	PPM1M	protein phosphatase, Mg2+/Mn2+ dependent 1M	Nucleus	phosphatase		0.488	IER3IP1	IER3IP1	immediate early response 3 interacting protein 1	Cytoplasm	other
	-0.709	PSMD6-AS2	PSMD6-AS2	PSMD6 antisense RNA 2	Other	other		1.012	SOS1	SOS1	SOS Ras/Rac guanine nucleotide exchange factor 1	Cytoplasm	other		0.959	PPP1R14B	PPP1R14B	protein phosphatase 1 regulatory inhibitor subunit 14B	Cytoplasm	phosphatase		1.321	IER5	IER5	immediate early response 5	Nucleus	other
	1.255	PSME1	PSME1	proteasome activator subunit 1	Cytoplasm	other		1.017	SOS1-IT1	SOS1-IT1	SOS1 intronic transcript 1	Other	other		0.945	PPP1R14BP3	PPP1R14BP3	protein phosphatase 1 regulatory inhibitor subunit 14B pseudogene 3	Other	other		-0.348	IFFO1	IFFO1	intermediate filament family orphan 1	Nucleus	other
	1.495	PSME2	PSME2	proteasome activator subunit 2	Cytoplasm	other		-1.23	SOWAHD	SOWAHD	sosondowah ankyrin repeat domain family member D	Other	other		0.405	PPP1R18	PPP1R18	protein phosphatase 1 regulatory subunit 18	Other	other		-0.459	IFFO2	IFFO2	intermediate filament family orphan 2	Other	other
	1.832	PSME2P2	PSME2P2	proteasome activator subunit 2 pseudogene 2	Other	other		0.393	SP100	SP100	SP100 nuclear antigen	Nucleus	transcription regulator		-0.284	PPP1R2	PPP1R2	protein phosphatase 1 regulatory inhibitor subunit 2	Cytoplasm	phosphatase		0.312	IFI16	IFI16	interferon gamma inducible protein 16	Nucleus	transcription regulator
	-0.764	PSTPIP1	PSTPIP1	proline-serine-threonine phosphatase interacting protein 1	Cytoplasm	other		0.648	SP110	SP110	SP110 nuclear body protein	Nucleus	other		1.369	PPP1R3B	PPP1R3B	protein phosphatase 1 regulatory subunit 3B	Cytoplasm	phosphatase		1.849	IFI30	IFI30	IFI30 lysosomal thiol reductase	Cytoplasm	enzyme
	-0.539	PTDSS1	PTDSS1	phosphatidylserine synthase 1	Cytoplasm	enzyme		0.395	SPATA21	SPATA21	spermatogenesis associated 21	Other	other		-0.708	PPP1R3E	PPP1R3E	protein phosphatase 1 regulatory subunit 3E	Cytoplasm	phosphatase		1.722	IFI35	IFI35	interferon induced protein 35	Nucleus	other
	-0.384	PTEN	PTEN	phosphatase and tensin homolog	Cytoplasm	phosphatase		1.056	SPATS2L	SPATS2L	spermatogenesis associated serine rich 2 like	Nucleus	other		0.333	PPP6R3	PPP6R3	protein phosphatase 6 regulatory subunit 3	Cytoplasm	other		1.508	IFI44L	IFI44L	interferon induced protein 44 like	Nucleus	other
	0.675	PTGES3P1	PTGES3P1	prostaglandin E synthase 3 pseudogene 1	Other	other		1.458	SPHK1	SPHK1	sphingosine kinase 1	Cytoplasm	kinase		-0.63	PRADC1	PRADC1	protease associated domain containing 1	Extracellular Space	other		1.258	IFI6	IFI6	interferon alpha inducible protein 6	Cytoplasm	other
	-0.654	PTK2B	PTK2B	protein tyrosine kinase 2 beta	Cytoplasm	kinase		-0.522	SPN	SPN	sialophorin	Plasma Membrane	transmembrane receptor		1.364	PRAL	PRAL		Other	other		1.055	IFIH1	IFIH1	interferon induced with helicase C domain 1	Nucleus	enzyme
	1.31	PTPN1	PTPN1	protein tyrosine phosphatase non-receptor type 1	Cytoplasm	phosphatase		0.787	SPPL2A	SPPL2A	signal peptide peptidase like 2A	Plasma Membrane	peptidase		0.741	PRDM1	PRDM1	PR/SET domain 1	Nucleus	transcription regulator		3.091	IFIT3	IFIT3	interferon induced protein with tetratricopeptide repeats 3	Cytoplasm	other
	-1.213	PTPN13	PTPN13	protein tyrosine phosphatase non-receptor type 13	Cytoplasm	phosphatase		1.34	SPRED2	SPRED2	sprouty related EVH1 domain containing 2	Extracellular Space	cytokine		0.44	PRDX6	PRDX6	peroxiredoxin 6	Cytoplasm	enzyme		1.039	IFIT5	IFIT5	interferon induced protein with tetratricopeptide repeats 5	Plasma Membrane	other
	0.391	PTPN2	PTPN2	protein tyrosine phosphatase non-receptor type 2	Cytoplasm	phosphatase		0.694	SPSB1	SPSB1	splA/ryanodine receptor domain and SOCS box containing 1	Cytoplasm	other		0.308	PREB	PREB	prolactin regulatory element binding	Nucleus	transcription regulator		1.199	IFITM1	IFITM1	interferon induced transmembrane protein 1	Plasma Membrane	transmembrane receptor
	-1.013	PTPN22	PTPN22	protein tyrosine phosphatase non-receptor type 22	Cytoplasm	phosphatase		-0.431	SPTAN1	SPTAN1	spectrin alpha, non-erythrocytic 1	Plasma Membrane	other		-0.63	PRKCA	PRKCA	protein kinase C alpha	Cytoplasm	kinase		3.989	IFNG	IFNG	interferon gamma	Extracellular Space	cytokine
	-0.493	PTTG1IP	PTTG1IP	PTTG1 interacting protein	Nucleus	other		0.898	SQLE	SQLE	squalene epoxidase	Cytoplasm	enzyme		-0.337	PRKCH	PRKCH	protein kinase C eta	Cytoplasm	kinase		0.609	IFRD2	IFRD2	interferon related developmental regulator 2	Cytoplasm	translation regulator
	0.804	PUS3	PUS3	pseudouridine synthase 3	Nucleus	enzyme		0.825	SQOR	SQOR	sulfide quinone oxidoreductase	Cytoplasm	enzyme		0.698	PRKX	PRKX	protein kinase cAMP-dependent X-linked catalytic subunit	Cytoplasm	kinase		-0.975	IFT172	IFT172	intraflagellar transport 172	Extracellular Space	other
	0.357	PWWP3A	PWWP3A	PWWP domain containing 3A, DNA repair factor	Nucleus	other		0.895	SREBF1	SREBF1	sterol regulatory element binding transcription factor 1	Nucleus	transcription regulator		0.513	PRMT1	PRMT1	protein arginine methyltransferase 1	Nucleus	enzyme		-0.448	IFT27	IFT27	intraflagellar transport 27	Extracellular Space	enzyme
	-0.544	PXN	PXN	paxillin	Cytoplasm	other		0.413	SRF	SRF	serum response factor	Nucleus	transcription regulator		0.375	PRNP	PRNP	prion protein (Kanno blood group)	Plasma Membrane	other		-0.805	IFT80	IFT80	intraflagellar transport 80	Extracellular Space	other
	-0.603	PXN-AS1	PXN-AS1	PXN antisense RNA 1	Other	other		0.494	SRM	SRM	spermidine synthase	Cytoplasm	enzyme		1.009	PROB1	PROB1	proline rich basic protein 1	Nucleus	other		-0.652	IGFLR1	IGFLR1	IGF like family receptor 1	Plasma Membrane	other
	-0.564	PYGM	PYGM	glycogen phosphorylase, muscle associated	Cytoplasm	enzyme		0.412	SRSF2	SRSF2	serine and arginine rich splicing factor 2	Nucleus	transcription regulator		-0.328	PSIP1	PSIP1	PC4 and SRSF1 interacting protein 1	Nucleus	transcription regulator		-0.92	IGIP	IGIP	IgA inducing protein	Other	other
	-0.726	PYHIN1	PYHIN1	pyrin and HIN domain family member 1	Nucleus	other		0.347	SS18	SS18	SS18 subunit of BAF chromatin remodeling complex	Nucleus	transcription regulator		0.41	PSMA1	PSMA1	proteasome 20S subunit alpha 1	Cytoplasm	peptidase		-1.903	IGLV2-14	IGLV2-14	immunoglobulin lambda variable 2-14	Extracellular Space	other
	-0.678	QPCTL	QPCTL	glutaminyl-peptide cyclotransferase like	Cytoplasm	enzyme		-0.708	SSBP2	SSBP2	single stranded DNA binding protein 2	Nucleus	transcription regulator		0.66	PSMA4	PSMA4	proteasome 20S subunit alpha 4	Cytoplasm	peptidase		-1.525	IGLV3-12	IGLV3-12	immunoglobulin lambda variable 3-12	Other	other
	0.425	RAB11A	RAB11A	RAB11A, member RAS oncogene family	Cytoplasm	enzyme		-0.505	ST6GAL1	ST6GAL1	ST6 beta-galactoside alpha-2,6-sialyltransferase 1	Cytoplasm	enzyme		0.579	PSMA5	PSMA5	proteasome 20S subunit alpha 5	Cytoplasm	peptidase		-1.632	IGLV3-13	IGLV3-13	immunoglobulin lambda variable 3-13 (pseudogene)	Other	other
	0.476	RAB15	RAB15	RAB15, member RAS oncogene family	Cytoplasm	enzyme		0.836	STARD10	STARD10	StAR related lipid transfer domain containing 10	Cytoplasm	other		0.694	PSMA6	PSMA6	proteasome 20S subunit alpha 6	Cytoplasm	peptidase		-2.615	IGLV3-9	IGLV3-9	immunoglobulin lambda variable 3-9	Other	other
	-1.095	RAB37	RAB37	RAB37, member RAS oncogene family	Cytoplasm	enzyme		0.443	STARD3	STARD3	StAR related lipid transfer domain containing 3	Cytoplasm	transporter		0.865	PSMA6P1	PSMA6P1	proteasome subunit alpha 6 pseudogene 1	Other	other		1.471	IGSF3	IGSF3	immunoglobulin superfamily member 3	Plasma Membrane	other
	-0.509	RAB8B	RAB8B	RAB8B, member RAS oncogene family	Cytoplasm	enzyme		-0.559	STARD5	STARD5	StAR related lipid transfer domain containing 5	Cytoplasm	transporter		0.667	PSMB10	PSMB10	proteasome 20S subunit beta 10	Cytoplasm	peptidase		-1.177	MIR4697HG	IGSF9B	immunoglobulin superfamily member 9B	Plasma Membrane	other
	1.879	RALB	RALB	RAS like proto-oncogene B	Cytoplasm	enzyme		0.691	STARD7	STARD7	StAR related lipid transfer domain containing 7	Cytoplasm	other		0.465	PSMB2	PSMB2	proteasome 20S subunit beta 2	Cytoplasm	peptidase		0.926	IKBIP	IKBIP	IKBKB interacting protein	Cytoplasm	other
	-0.596	RANBP9	RANBP9	RAN binding protein 9	Nucleus	other		2.971	STAT1	STAT1	signal transducer and activator of transcription 1	Nucleus	transcription regulator		0.593	PSMB3	PSMB3	proteasome 20S subunit beta 3	Cytoplasm	peptidase		0.501	IKBKE	IKBKE	inhibitor of nuclear factor kappa B kinase subunit epsilon	Cytoplasm	kinase
	-1.832	RAP1GAP2	RAP1GAP2	RAP1 GTPase activating protein 2	Cytoplasm	other		0.599	STAT2	STAT2	signal transducer and activator of transcription 2	Nucleus	transcription regulator		0.408	PSMB4	PSMB4	proteasome 20S subunit beta 4	Cytoplasm	peptidase		0.336	IKZF1	IKZF1	IKAROS family zinc finger 1	Nucleus	transcription regulator
	-0.692	RAP2B	RAP2B	RAP2B, member of RAS oncogene family	Plasma Membrane	enzyme		0.708	STAT3	STAT3	signal transducer and activator of transcription 3	Nucleus	transcription regulator		0.513	PSMB6	PSMB6	proteasome 20S subunit beta 6	Nucleus	peptidase		1.922	IKZF4	IKZF4	IKAROS family zinc finger 4	Nucleus	transcription regulator
	-0.593	RASA2	RASA2	RAS p21 protein activator 2	Cytoplasm	other		0.479	STAT4	STAT4	signal transducer and activator of transcription 4	Nucleus	transcription regulator		0.531	PSMB8	PSMB8	proteasome 20S subunit beta 8	Cytoplasm	peptidase		-0.493	IL10RA	IL10RA	interleukin 10 receptor subunit alpha	Plasma Membrane	transmembrane receptor
	-1.373	RASGEF1A	RASGEF1A	RasGEF domain family member 1A	Cytoplasm	other		0.65	STAT5A	STAT5A	signal transducer and activator of transcription 5A	Nucleus	transcription regulator		0.811	PSMB8-AS1	PSMB8-AS1	PSMB8 antisense RNA 1	Other	other		-0.667	IL11RA	IL11RA	interleukin 11 receptor subunit alpha	Plasma Membrane	transmembrane receptor
	-0.758	RASGRP2	RASGRP2	RAS guanyl releasing protein 2	Cytoplasm	other		0.594	TMEM173	STING1	stimulator of interferon response cGAMP interactor 1	Cytoplasm	ion channel		0.784	PSMB9	PSMB9	proteasome 20S subunit beta 9	Cytoplasm	peptidase		1.486	IL12A	IL12A	interleukin 12A	Extracellular Space	cytokine
	2.939	RASGRP3	RASGRP3	RAS guanyl releasing protein 3	Cytoplasm	other		0.758	STIP1	STIP1	stress induced phosphoprotein 1	Cytoplasm	other		0.47	PSMD1	PSMD1	proteasome 26S subunit, non-ATPase 1	Cytoplasm	other		1.452	IL12RB2	IL12RB2	interleukin 12 receptor subunit beta 2	Plasma Membrane	transmembrane receptor
	-0.664	RASSF3	RASSF3	Ras association domain family member 3	Other	other		0.294	STK17A	STK17A	serine/threonine kinase 17a	Nucleus	kinase		0.723	PSMD14	PSMD14	proteasome 26S subunit, non-ATPase 14	Cytoplasm	peptidase		1.865	IL13	IL13	interleukin 13	Extracellular Space	cytokine
	0.792	RBCK1	RBCK1	RANBP2-type and C3HC4-type zinc finger containing 1	Cytoplasm	transcription regulator		1.075	STK3	STK3	serine/threonine kinase 3	Cytoplasm	kinase		0.355	PSMD2	PSMD2	proteasome 26S subunit ubiquitin receptor, non-ATPase 2	Cytoplasm	other		1.246	IL15RA	IL15RA	interleukin 15 receptor subunit alpha	Plasma Membrane	transmembrane receptor
	-0.467	RBL2	RBL2	RB transcriptional corepressor like 2	Nucleus	other		-0.639	STK38	STK38	serine/threonine kinase 38	Nucleus	kinase		0.366	PSMD3	PSMD3	proteasome 26S subunit, non-ATPase 3	Cytoplasm	other		-0.544	IL16	IL16	interleukin 16	Extracellular Space	cytokine
	0.579	RBM12	RBM12	RNA binding motif protein 12	Nucleus	other		-0.404	STK4	STK4	serine/threonine kinase 4	Cytoplasm	kinase		0.915	PSME1	PSME1	proteasome activator subunit 1	Cytoplasm	other		1.306	IL17A	IL17A	interleukin 17A	Extracellular Space	cytokine
	-0.364	RBM33	RBM33	RNA binding motif protein 33	Nucleus	other		-0.656	STMN3	STMN3	stathmin 3	Nucleus	other		0.966	PSME2	PSME2	proteasome activator subunit 2	Cytoplasm	other		2.168	IL17F	IL17F	interleukin 17F	Extracellular Space	cytokine
	-0.265	RBM5	RBM5	RNA binding motif protein 5	Nucleus	other		1.778	STRIP2	STRIP2	striatin interacting protein 2	Cytoplasm	other		1.227	PSME2P2	PSME2P2	proteasome activator subunit 2 pseudogene 2	Other	other		-0.398	IL17RA	IL17RA	interleukin 17 receptor A	Plasma Membrane	transmembrane receptor
	0.477	RBMS1	RBMS1	RNA binding motif single stranded interacting protein 1	Nucleus	other		1.534	STX11	STX11	syntaxin 11	Plasma Membrane	transporter		-0.342	PTBP2	PTBP2	polypyrimidine tract binding protein 2	Nucleus	other		-1.739	IL17RE	IL17RE	interleukin 17 receptor E	Plasma Membrane	other
	0.605	RBMXL1	RBMXL1	RBMX like 1	Other	other		0.472	STX12	STX12	syntaxin 12	Cytoplasm	other		-0.369	PTEN	PTEN	phosphatase and tensin homolog	Cytoplasm	phosphatase		1.436	IL1R1	IL1R1	interleukin 1 receptor type 1	Plasma Membrane	transmembrane receptor
	0.315	RCC2	RCC2	regulator of chromosome condensation 2	Nucleus	other		0.666	STX1A	STX1A	syntaxin 1A	Cytoplasm	transporter		0.754	PTGER4	PTGER4	prostaglandin E receptor 4	Plasma Membrane	G-protein coupled receptor		1.422	IL1R1-AS1	IL1R1-AS1	IL1R1 antisense RNA 1	Other	other
	1.421	RCN1	RCN1	reticulocalbin 1	Cytoplasm	other		-0.329	SUDS3	SUDS3	SIN3A corepressor complex component SDS3	Nucleus	transcription regulator		1.187	PTMS	PTMS	parathymosin	Nucleus	other		1.689	IL1R2	IL1R2	interleukin 1 receptor type 2	Plasma Membrane	transmembrane receptor
	-0.376	RCOR3	RCOR3	REST corepressor 3	Nucleus	transcription regulator		-0.769	SUN1	SUN1	Sad1 and UNC84 domain containing 1	Nucleus	other		0.723	PTPN1	PTPN1	protein tyrosine phosphatase non-receptor type 1	Cytoplasm	phosphatase		1.718	IL1RN	IL1RN	interleukin 1 receptor antagonist	Extracellular Space	cytokine
	-0.752	RCSD1	RCSD1	RCSD domain containing 1	Other	other		-0.609	SUN2	SUN2	Sad1 and UNC84 domain containing 2	Nucleus	other		0.424	PTPN2	PTPN2	protein tyrosine phosphatase non-receptor type 2	Cytoplasm	phosphatase		2.185	IL2	IL2	interleukin 2	Extracellular Space	cytokine
	0.655	RDH14	RDH14	retinol dehydrogenase 14	Cytoplasm	enzyme		0.629	SURF4	SURF4	surfeit 4	Cytoplasm	other		0.688	PTPRE	PTPRE	protein tyrosine phosphatase receptor type E	Plasma Membrane	phosphatase		2.935	IL21-AS1	IL21-AS1	IL21 antisense RNA 1	Other	other
	1.293	RELB	RELB	RELB proto-oncogene, NF-kB subunit	Nucleus	transcription regulator		0.36	SUSD6	SUSD6	sushi domain containing 6	Other	other		-0.42	PTTG1IP	PTTG1IP	PTTG1 interacting protein	Nucleus	other		1.269	IL21R	IL21R	interleukin 21 receptor	Plasma Membrane	transmembrane receptor
	-0.854	REM2	REM2	RRAD and GEM like GTPase 2	Plasma Membrane	enzyme		0.962	SVIL2P	SVIL2P	supervillin family member 2, pseudogene	Other	other		0.628	PUM3	PUM3	pumilio RNA binding family member 3	Nucleus	other		1.216	IL21R-AS1	IL21R-AS1	IL21R antisense RNA 1	Other	other
	-0.534	REPS1	REPS1	RALBP1 associated Eps domain containing 1	Plasma Membrane	other		-0.415	SYNGAP1	SYNGAP1	synaptic Ras GTPase activating protein 1	Plasma Membrane	other		0.517	PUS3	PUS3	pseudouridine synthase 3	Nucleus	enzyme		4.785	IL22	IL22	interleukin 22	Extracellular Space	cytokine
	-0.439	RERE	RERE	arginine-glutamic acid dipeptide repeats	Nucleus	transcription regulator		0.696	SYNGR2	SYNGR2	synaptogyrin 2	Cytoplasm	other		0.657	PWWP2B	PWWP2B	PWWP domain containing 2B	Nucleus	other		0.809	IL23A	IL23A	interleukin 23 subunit alpha	Extracellular Space	cytokine
	0.624	RFC2	RFC2	replication factor C subunit 2	Nucleus	enzyme		1.047	SYNGR3	SYNGR3	synaptogyrin 3	Plasma Membrane	other		1.423	PXDC1	PXDC1	PX domain containing 1	Other	other		-0.969	IL24	IL24	interleukin 24	Extracellular Space	cytokine
	0.802	RFX5	RFX5	regulatory factor X5	Nucleus	transcription regulator		-0.647	SYTL1	SYTL1	synaptotagmin like 1	Cytoplasm	enzyme		-0.356	PXN	PXN	paxillin	Cytoplasm	other		0.703	IL27RA	IL27RA	interleukin 27 receptor subunit alpha	Plasma Membrane	transmembrane receptor
	-1.023	RGCC	RGCC	regulator of cell cycle	Cytoplasm	other		0.438	SZRD1	SZRD1	SUZ RNA binding domain containing 1	Other	other		-0.301	PYGO2	PYGO2	pygopus family PHD finger 2	Nucleus	other		2.802	IL2RA	IL2RA	interleukin 2 receptor subunit alpha	Plasma Membrane	transmembrane receptor
	-0.658	RGL2	RGL2	ral guanine nucleotide dissociation stimulator like 2	Cytoplasm	other		0.384	TAB2	TAB2	TGF-beta activated kinase 1 (MAP3K7) binding protein 2	Cytoplasm	other		-0.823	RAB37	RAB37	RAB37, member RAS oncogene family	Cytoplasm	enzyme		1.444	IL2RB	IL2RB	interleukin 2 receptor subunit beta	Plasma Membrane	transmembrane receptor
	3.371	RGS1	RGS1	regulator of G protein signaling 1	Plasma Membrane	enzyme		1.976	TAF4B	TAF4B	TATA-box binding protein associated factor 4b	Nucleus	transcription regulator		0.457	RAB5IF	RAB5IF	RAB5 interacting factor	Cytoplasm	other		0.913	IL32	IL32	interleukin 32	Extracellular Space	cytokine
	-0.693	RGS14	RGS14	regulator of G protein signaling 14	Cytoplasm	enzyme		-1.005	TAGAP	TAGAP	T cell activation RhoGTPase activating protein	Cytoplasm	other		0.281	RABAC1	RABAC1	Rab acceptor 1	Cytoplasm	other		3.098	IL4I1	IL4I1	interleukin 4 induced 1	Cytoplasm	enzyme
	-0.529	RHBDD2	RHBDD2	rhomboid domain containing 2	Plasma Membrane	other		0.599	TANK	TANK	TRAF family member associated NFKB activator	Cytoplasm	other		-0.482	RABL3	RABL3	RAB, member of RAS oncogene family like 3	Other	other		0.884	IL4R	IL4R	interleukin 4 receptor	Plasma Membrane	transmembrane receptor
	-0.329	RHOG	RHOG	ras homolog family member G	Cytoplasm	enzyme		1.161	TAP1	TAP1	transporter 1, ATP binding cassette subfamily B member	Cytoplasm	transporter		0.723	RALB	RALB	RAS like proto-oncogene B	Cytoplasm	enzyme		1.556	IL5	IL5	interleukin 5	Extracellular Space	cytokine
	0.474	RIF1	RIF1	replication timing regulatory factor 1	Nucleus	other		1.042	TAP2	TAP2	transporter 2, ATP binding cassette subfamily B member	Cytoplasm	transporter		0.339	RANBP1	RANBP1	RAN binding protein 1	Nucleus	other		-1.556	IL5RA	IL5RA	interleukin 5 receptor subunit alpha	Plasma Membrane	transmembrane receptor
	0.704	DDX58	RIGI	RNA sensor RIG-I	Cytoplasm	enzyme		0.838	TAPBP	TAPBP	TAP binding protein	Cytoplasm	transporter		-0.47	RANBP9	RANBP9	RAN binding protein 9	Nucleus	other		0.495	IL6ST	IL6ST	interleukin 6 cytokine family signal transducer	Plasma Membrane	transmembrane receptor
	0.594	RIMS3	RIMS3	regulating synaptic membrane exocytosis 3	Plasma Membrane	other		0.468	TARS1	TARS1	threonyl-tRNA synthetase 1	Nucleus	enzyme		-0.547	RAP2B	RAP2B	RAP2B, member of RAS oncogene family	Plasma Membrane	enzyme		-0.876	IL7R	IL7R	interleukin 7 receptor	Plasma Membrane	transmembrane receptor
	0.354	RIPK1	RIPK1	receptor interacting serine/threonine kinase 1	Plasma Membrane	kinase		-0.321	TARS3	TARS3	threonyl-tRNA synthetase 3	Other	enzyme		0.552	RAP2C	RAP2C	RAP2C, member of RAS oncogene family	Cytoplasm	enzyme		1.634	ILDR2	ILDR2	immunoglobulin like domain containing receptor 2	Plasma Membrane	other
	1.451	RIPK2	RIPK2	receptor interacting serine/threonine kinase 2	Plasma Membrane	kinase		-0.391	TBC1D10C	TBC1D10C	TBC1 domain family member 10C	Nucleus	other		1.426	RASD1	RASD1	ras related dexamethasone induced 1	Cytoplasm	enzyme		0.528	ILF2	ILF2	interleukin enhancer binding factor 2	Nucleus	transcription regulator
	-0.297	RIPOR2	RIPOR2	RHO family interacting cell polarization regulator 2	Cytoplasm	other		-0.458	TBL1X	TBL1X	transducin beta like 1 X-linked	Nucleus	transcription regulator		-0.785	RASGRF2	RASGRF2	Ras protein specific guanine nucleotide releasing factor 2	Cytoplasm	other		0.347	IMMT	IMMT	inner membrane mitochondrial protein	Cytoplasm	other
	0.344	RMDN3	RMDN3	regulator of microtubule dynamics 3	Cytoplasm	other		-0.297	TBL1XR1	TBL1XR1	TBL1X/Y related 1	Nucleus	transcription regulator		-0.966	RASGRP2	RASGRP2	RAS guanyl releasing protein 2	Cytoplasm	other		0.391	IMP4	IMP4	IMP U3 small nucleolar ribonucleoprotein 4	Nucleus	other
	-1.103	RNASEL	RNASEL	ribonuclease L	Cytoplasm	enzyme		0.408	TCAF2	TCAF2	TRPM8 channel associated factor 2	Plasma Membrane	other		1.49	RASGRP3	RASGRP3	RAS guanyl releasing protein 3	Cytoplasm	other		0.83	IMPDH1P10	IMPDH1P10	inosine monophosphate dehydrogenase 1 pseudogene 10	Other	other
	-0.498	RNASET2	RNASET2	ribonuclease T2	Extracellular Space	enzyme		0.55	TCF19	TCF19	transcription factor 19	Nucleus	transcription regulator		-0.769	RASSF3	RASSF3	Ras association domain family member 3	Other	other		-0.931	INCA1	INCA1	inhibitor of CDK, cyclin A1 interacting protein 1	Nucleus	other
	-0.185	RNF10	RNF10	ring finger protein 10	Cytoplasm	enzyme		-0.569	TCF7	TCF7	transcription factor 7	Nucleus	transcription regulator		0.463	RBBP7	RBBP7	RB binding protein 7, chromatin remodeling factor	Nucleus	transcription regulator		-0.741	INCENP	INCENP	inner centromere protein	Nucleus	other
	-0.473	RNF125	RNF125	ring finger protein 125	Cytoplasm	enzyme		0.297	TCP1	TCP1	t-complex 1	Cytoplasm	other		0.964	RBBP8	RBBP8	RB binding protein 8, endonuclease	Nucleus	enzyme		-0.342	INO80E	INO80E	INO80 complex subunit E	Nucleus	other
	0.76	RNF144A	RNF144A	ring finger protein 144A	Nucleus	enzyme		0.701	TDRD7	TDRD7	tudor domain containing 7	Cytoplasm	other		0.441	RBCK1	RBCK1	RANBP2-type and C3HC4-type zinc finger containing 1	Cytoplasm	transcription regulator		-0.381	INPP5D	INPP5D	inositol polyphosphate-5-phosphatase D	Cytoplasm	phosphatase
	0.528	RNF213	RNF213	ring finger protein 213	Cytoplasm	enzyme		-0.297	TECPR1	TECPR1	tectonin beta-propeller repeat containing 1	Cytoplasm	other		1.06	RBKS	RBKS	ribokinase	Cytoplasm	other		0.402	INPP5E	INPP5E	inositol polyphosphate-5-phosphatase E	Cytoplasm	phosphatase
	-0.317	RNF216	RNF216	ring finger protein 216	Cytoplasm	enzyme		-0.752	TEF	TEF	TEF transcription factor, PAR bZIP family member	Nucleus	transcription regulator		-0.527	RBL2	RBL2	RB transcriptional corepressor like 2	Nucleus	other		0.505	INSIG1	INSIG1	insulin induced gene 1	Cytoplasm	other
	0.52	RNF31	RNF31	ring finger protein 31	Cytoplasm	enzyme		-0.253	TENT2	TENT2	terminal nucleotidyltransferase 2	Nucleus	enzyme		0.366	RBM12	RBM12	RNA binding motif protein 12	Nucleus	other		0.835	INSL3	INSL3	insulin like 3	Extracellular Space	growth factor
	-0.347	RNF44	RNF44	ring finger protein 44	Other	other		0.713	TENT5C	TENT5C	terminal nucleotidyltransferase 5C	Extracellular Space	enzyme		0.512	RBM3	RBM3	RNA binding motif protein 3	Nucleus	other		0.342	INTS10	INTS10	integrator complex subunit 10	Nucleus	other
	-0.306	RO60	RO60	Ro60, Y RNA binding protein	Nucleus	other		1.371	TESC	TESC	tescalcin	Cytoplasm	other		-0.378	RBM33	RBM33	RNA binding motif protein 33	Nucleus	other		-0.387	INTS3	INTS3	integrator complex subunit 3	Nucleus	other
	0.703	ROM1	ROM1	retinal outer segment membrane protein 1	Plasma Membrane	other		-0.701	TFAP4	TFAP4	transcription factor AP-4	Nucleus	transcription regulator		1.619	RBM47	RBM47	RNA binding motif protein 47	Nucleus	other		-0.467	INTS6L	INTS6L	integrator complex subunit 6 like	Nucleus	other
	0.293	RPA1	RPA1	replication protein A1	Nucleus	other		0.342	TFE3	TFE3	transcription factor binding to IGHM enhancer 3	Nucleus	transcription regulator		0.465	RBM8B	RBM8B	RNA binding motif protein 8B (pseudogene)	Other	other		-1.327	LRMP	IRAG2	inositol 1,4,5-triphosphate receptor associated 2	Cytoplasm	other
	0.821	RPS6KA5	RPS6KA5	ribosomal protein S6 kinase A5	Nucleus	kinase		0.437	TFG	TFG	trafficking from ER to golgi regulator	Cytoplasm	other		0.44	RBMXL1	RBMXL1	RBMX like 1	Other	other		0.826	IRAK2	IRAK2	interleukin 1 receptor associated kinase 2	Plasma Membrane	kinase
	0.382	RRP7A	RRP7A	ribosomal RNA processing 7 homolog A	Cytoplasm	other		0.557	TFRC	TFRC	transferrin receptor	Plasma Membrane	transporter		1.916	RCAN2	RCAN2	regulator of calcineurin 2	Other	other		-0.358	IRAK4	IRAK4	interleukin 1 receptor associated kinase 4	Cytoplasm	kinase
	4.025	RSAD2	RSAD2	radical S-adenosyl methionine domain containing 2	Cytoplasm	enzyme		0.467	TGIF2	TGIF2	TGFB induced factor homeobox 2	Nucleus	transcription regulator		-0.731	NCMAP-DT	RCAN3AS	RCAN3 antisense RNA	Other	other		1.473	IRF1	IRF1	interferon regulatory factor 1	Nucleus	transcription regulator
	-0.384	RSRP1	RSRP1	arginine and serine rich protein 1	Nucleus	other		-0.707	THEM4	THEM4	thioesterase superfamily member 4	Plasma Membrane	enzyme		0.803	RCN1	RCN1	reticulocalbin 1	Cytoplasm	other		0.559	IRF2	IRF2	interferon regulatory factor 2	Nucleus	transcription regulator
	-0.574	RTN3	RTN3	reticulon 3	Cytoplasm	other		-0.866	THEMIS	THEMIS	thymocyte selection associated	Cytoplasm	other		-0.303	RCOR1	RCOR1	REST corepressor 1	Nucleus	transcription regulator		3.134	IRF4	IRF4	interferon regulatory factor 4	Nucleus	transcription regulator
	1.924	RTP4	RTP4	receptor transporter protein 4	Plasma Membrane	other		0.442	THOP1	THOP1	thimet oligopeptidase 1	Cytoplasm	peptidase		-0.66	RCSD1	RCSD1	RCSD domain containing 1	Other	other		1.088	IRF7	IRF7	interferon regulatory factor 7	Nucleus	transcription regulator
	-0.372	RUBCN	RUBCN	rubicon autophagy regulator	Cytoplasm	other		-0.98	THRA	THRA	thyroid hormone receptor alpha	Nucleus	ligand-dependent nuclear receptor		0.647	REC8	REC8	REC8 meiotic recombination protein	Nucleus	other		2.452	IRF8	IRF8	interferon regulatory factor 8	Nucleus	transcription regulator
	-0.947	RUNX2	RUNX2	RUNX family transcription factor 2	Nucleus	transcription regulator		0.512	TICAM1	TICAM1	TIR domain containing adaptor molecule 1	Nucleus	other		-0.428	RECK	RECK	reversion inducing cysteine rich protein with kazal motifs	Plasma Membrane	other		0.766	IRF9	IRF9	interferon regulatory factor 9	Nucleus	transcription regulator
	0.445	RUNX3	RUNX3	RUNX family transcription factor 3	Nucleus	transcription regulator		0.742	TIMM10	TIMM10	translocase of inner mitochondrial membrane 10	Cytoplasm	transporter		0.32	RELA	RELA	RELA proto-oncogene, NF-kB subunit	Nucleus	transcription regulator		0.882	IRS1	IRS1	insulin receptor substrate 1	Cytoplasm	enzyme
	-0.562	S100A10	S100A10	S100 calcium binding protein A10	Cytoplasm	other		0.551	TINF2	TINF2	TERF1 interacting nuclear factor 2	Nucleus	other		1.659	RELB	RELB	RELB proto-oncogene, NF-kB subunit	Nucleus	transcription regulator		1.295	ISG15	ISG15	ISG15 ubiquitin like modifier	Cytoplasm	other
	-1.711	S100A4	S100A4	S100 calcium binding protein A4	Cytoplasm	other		0.291	TJAP1	TJAP1	tight junction associated protein 1	Plasma Membrane	other		-0.694	REM2	REM2	RRAD and GEM like GTPase 2	Plasma Membrane	enzyme		0.793	ISG20	ISG20	interferon stimulated exonuclease gene 20	Nucleus	enzyme
	-0.591	S100A6	S100A6	S100 calcium binding protein A6	Cytoplasm	transporter		-0.424	TLE4	TLE4	TLE family member 4, transcriptional corepressor	Nucleus	transcription regulator		-0.311	RERE	RERE	arginine-glutamic acid dipeptide repeats	Nucleus	transcription regulator		0.67	ISOC1	ISOC1	isochorismatase domain containing 1	Cytoplasm	enzyme
	-0.484	S1PR4	S1PR4	sphingosine-1-phosphate receptor 4	Plasma Membrane	G-protein coupled receptor		-0.356	TLE5	TLE5	TLE family member 5, transcriptional modulator	Nucleus	transcription regulator		0.532	RFTN1	RFTN1	raftlin, lipid raft linker 1	Plasma Membrane	other		0.832	ITGA2	ITGA2	integrin subunit alpha 2	Plasma Membrane	transmembrane receptor
	-0.301	SACM1L	SACM1L	SAC1 like phosphatidylinositide phosphatase	Cytoplasm	phosphatase		0.434	TLNRD1	TLNRD1	talin rod domain containing 1	Cytoplasm	other		0.525	RFX5	RFX5	regulatory factor X5	Nucleus	transcription regulator		0.888	ITGA3	ITGA3	integrin subunit alpha 3	Plasma Membrane	other
	-0.468	SAFB2	SAFB2	scaffold attachment factor B2	Cytoplasm	other		1.045	TLR1	TLR1	toll like receptor 1	Plasma Membrane	transmembrane receptor		-0.512	RGCC	RGCC	regulator of cell cycle	Cytoplasm	other		-0.541	ITGA5	ITGA5	integrin subunit alpha 5	Plasma Membrane	transmembrane receptor
	0.658	SAMD10	SAMD10	sterile alpha motif domain containing 10	Other	other		-0.411	TMBIM1	TMBIM1	transmembrane BAX inhibitor motif containing 1	Cytoplasm	other		-0.431	RGL2	RGL2	ral guanine nucleotide dissociation stimulator like 2	Cytoplasm	other		-0.74	ITGAL	ITGAL	integrin subunit alpha L	Plasma Membrane	transmembrane receptor
	2.412	SAMD4A	SAMD4A	sterile alpha motif domain containing 4A	Cytoplasm	translation regulator		-0.6	TMC6	TMC6	transmembrane channel like 6	Cytoplasm	transporter		2.227	RGMA	RGMA	repulsive guidance molecule BMP co-receptor a	Plasma Membrane	other		-1.358	ITGAM	ITGAM	integrin subunit alpha M	Plasma Membrane	transmembrane receptor
	0.87	SAMD9	SAMD9	sterile alpha motif domain containing 9	Cytoplasm	other		-0.823	TNRC6C-AS1	TMC6	transmembrane channel like 6	Cytoplasm	transporter		2.463	RGS1	RGS1	regulator of G protein signaling 1	Plasma Membrane	enzyme		-0.567	ITGB1	ITGB1	integrin subunit beta 1	Plasma Membrane	transmembrane receptor
	2.558	SAMD9L	SAMD9L	sterile alpha motif domain containing 9 like	Extracellular Space	other		-0.971	TMC8	TMC8	transmembrane channel like 8	Cytoplasm	other		-0.487	RGS14	RGS14	regulator of G protein signaling 14	Cytoplasm	enzyme		-0.618	ITGB1P1	ITGB1P1	integrin subunit beta 1 pseudogene 1	Other	other
	-1.1	SAP30-DT	SAP30-DT		Other	other		-0.629	TMEM116	TMEM116	transmembrane protein 116	Cytoplasm	other		1.465	RGS16	RGS16	regulator of G protein signaling 16	Cytoplasm	enzyme		-0.825	ITGB2	ITGB2	integrin subunit beta 2	Plasma Membrane	transmembrane receptor
	-0.497	SARAF	SARAF	store-operated calcium entry associated regulatory factor	Cytoplasm	other		0.505	TMEM120A	TMEM120A	transmembrane protein 120A	Plasma Membrane	ion channel		1.662	RGS9	RGS9	regulator of G protein signaling 9	Cytoplasm	enzyme		-1.557	ITGB2-AS1	ITGB2-AS1	ITGB2 antisense RNA 1	Other	other
	0.898	SARDH	SARDH	sarcosine dehydrogenase	Cytoplasm	enzyme		0.494	TMEM126B	TMEM126B	transmembrane protein 126B	Cytoplasm	other		1.014	RHBDF2	RHBDF2	rhomboid 5 homolog 2	Plasma Membrane	other		-0.504	ITGB7	ITGB7	integrin subunit beta 7	Plasma Membrane	transmembrane receptor
	-1.027	SBK1	SBK1	SH3 domain binding kinase 1	Other	kinase		1.028	TMEM140	TMEM140	transmembrane protein 140	Other	other		1.173	RHOB	RHOB	ras homolog family member B	Cytoplasm	enzyme		-1.511	ITIH2	ITIH2	inter-alpha-trypsin inhibitor heavy chain 2	Extracellular Space	other
	1.337	SBNO2	SBNO2	strawberry notch homolog 2	Other	transcription regulator		0.88	TMEM156	TMEM156	transmembrane protein 156	Other	other		0.427	RIF1	RIF1	replication timing regulatory factor 1	Nucleus	other		-0.813	ITIH4-AS1	ITIH4-AS1	ITIH4 antisense RNA 1	Other	other
	0.331	SCYL3	SCYL3	SCY1 like pseudokinase 3	Cytoplasm	kinase		2.059	TMEM200A	TMEM200A	transmembrane protein 200A	Other	other		0.489	DDX58	RIGI	RNA sensor RIG-I	Cytoplasm	enzyme		0.523	ITK	ITK	IL2 inducible T cell kinase	Cytoplasm	kinase
	0.391	SDAD1	SDAD1	SDA1 domain containing 1	Nucleus	other		-0.487	TMEM200B	TMEM200B	transmembrane protein 200B	Other	other		-0.631	RIN3	RIN3	Ras and Rab interactor 3	Cytoplasm	other		0.788	ITM2C	ITM2C	integral membrane protein 2C	Cytoplasm	other
	-0.366	SDCBP	SDCBP	syndecan binding protein	Plasma Membrane	enzyme		-0.597	TMEM204	TMEM204	transmembrane protein 204	Plasma Membrane	other		0.411	RIPK3	RIPK3	receptor interacting serine/threonine kinase 3	Plasma Membrane	kinase		0.289	ITPK1	ITPK1	inositol-tetrakisphosphate 1-kinase	Cytoplasm	kinase
	0.625	SDHA	SDHA	succinate dehydrogenase complex flavoprotein subunit A	Cytoplasm	enzyme		-0.565	TMEM245	TMEM245	transmembrane protein 245	Other	other		0.375	RIPOR1	RIPOR1	RHO family interacting cell polarization regulator 1	Cytoplasm	other		-0.445	ITPKB	ITPKB	inositol-trisphosphate 3-kinase B	Cytoplasm	kinase
	0.281	SEC23B	SEC23B	SEC23 homolog B, COPII component	Extracellular Space	transporter		-0.613	TMEM39B	TMEM39B	transmembrane protein 39B	Cytoplasm	other		-0.371	RMDN1	RMDN1	regulator of microtubule dynamics 1	Cytoplasm	other		1.216	IZUMO4	IZUMO4	IZUMO family member 4	Nucleus	other
	-0.248	SEC24C	SEC24C	SEC24 homolog C, COPII component	Cytoplasm	transporter		-0.549	TMEM63A	TMEM63A	transmembrane protein 63A	Plasma Membrane	ion channel		-0.718	RNASEL	RNASEL	ribonuclease L	Cytoplasm	enzyme		0.825	JAK3	JAK3	Janus kinase 3	Cytoplasm	kinase
	1.431	SECTM1	SECTM1	secreted and transmembrane 1	Extracellular Space	cytokine		0.628	TMEM70	TMEM70	transmembrane protein 70	Cytoplasm	other		0.934	RNF144A	RNF144A	ring finger protein 144A	Nucleus	enzyme		-1.101	JAML	JAML	junction adhesion molecule like	Plasma Membrane	other
	-0.672	SEL1L3	SEL1L3	SEL1L family member 3	Nucleus	other		-1.168	TMEM86A	TMEM86A	transmembrane protein 86A	Cytoplasm	enzyme		0.939	RNF144B	RNF144B	ring finger protein 144B	Cytoplasm	enzyme		0.48	JMJD6	JMJD6	jumonji domain containing 6, arginine demethylase and lysine hydroxylase	Nucleus	enzyme
	0.515	SELENOI	SELENOI	selenoprotein I	Cytoplasm	enzyme		1.134	TMPRSS6	TMPRSS6	transmembrane serine protease 6	Plasma Membrane	peptidase		0.693	RNF19A	RNF19A	ring finger protein 19A, RBR E3 ubiquitin protein ligase	Nucleus	enzyme		-0.595	JMJD7-PLA2G4B	JMJD7-PLA2G4B	JMJD7-PLA2G4B readthrough	Cytoplasm	other
	-0.652	SELPLG	SELPLG	selectin P ligand	Plasma Membrane	other		-0.682	TMX4	TMX4	thioredoxin related transmembrane protein 4	Cytoplasm	enzyme		0.842	RNF19B	RNF19B	ring finger protein 19B	Cytoplasm	enzyme		0.346	JPT2	JPT2	Jupiter microtubule associated homolog 2	Cytoplasm	other
	1.198	SEMA4A	SEMA4A	semaphorin 4A	Plasma Membrane	other		-0.829	TNFAIP8L2	TNFAIP8L2	TNF alpha induced protein 8 like 2	Cytoplasm	other		1.369	RNF207	RNF207	ring finger protein 207	Other	other		1.399	JUNB	JUNB	JunB proto-oncogene, AP-1 transcription factor subunit	Nucleus	transcription regulator
	-0.78	SEMA4C	SEMA4C	semaphorin 4C	Plasma Membrane	other		1.129	TNFRSF11A	TNFRSF11A	TNF receptor superfamily member 11a	Plasma Membrane	transmembrane receptor		1.05	RNF213	RNF213	ring finger protein 213	Cytoplasm	enzyme		0.682	KARS1	KARS1	lysyl-tRNA synthetase 1	Cytoplasm	enzyme
	-0.622	SEMA4D	SEMA4D	semaphorin 4D	Plasma Membrane	transmembrane receptor		0.484	TNFRSF14	TNFRSF14	TNF receptor superfamily member 14	Plasma Membrane	transmembrane receptor		1.075	RNF213-AS1	RNF213-AS1	RNF213 antisense RNA 1	Other	other		-0.9	KAT6B	KAT6B	lysine acetyltransferase 6B	Nucleus	enzyme
	0.733	SEPTIN8	SEPTIN8	septin 8	Extracellular Space	other		1.512	TNFRSF18	TNFRSF18	TNF receptor superfamily member 18	Plasma Membrane	transmembrane receptor		-0.69	RNF214	RNF214	ring finger protein 214	Other	other		-0.304	KAT7	KAT7	lysine acetyltransferase 7	Nucleus	enzyme
	-0.62	SEPTIN9	SEPTIN9	septin 9	Cytoplasm	enzyme		0.502	TNFRSF25	TNFRSF25	TNF receptor superfamily member 25	Plasma Membrane	transmembrane receptor		0.276	RNF31	RNF31	ring finger protein 31	Cytoplasm	enzyme		-0.299	KCNAB2	KCNAB2	potassium voltage-gated channel subfamily A regulatory beta subunit 2	Plasma Membrane	ion channel
	0.684	SERAC1	SERAC1	serine active site containing 1	Extracellular Space	other		1.872	TNFRSF4	TNFRSF4	TNF receptor superfamily member 4	Plasma Membrane	transmembrane receptor		0.225	RNF40	RNF40	ring finger protein 40	Cytoplasm	enzyme		1.592	KCNH4	KCNH4	potassium voltage-gated channel subfamily H member 4	Plasma Membrane	ion channel
	0.349	SERPINB1	SERPINB1	serpin family B member 1	Cytoplasm	other		1.761	TNFRSF9	TNFRSF9	TNF receptor superfamily member 9	Plasma Membrane	transmembrane receptor		-0.357	RNF44	RNF44	ring finger protein 44	Other	other		-1.101	KCNIP2	KCNIP2	potassium voltage-gated channel interacting protein 2	Plasma Membrane	transporter
	1.027	SERTAD1	SERTAD1	SERTA domain containing 1	Nucleus	transcription regulator		1.035	TNFSF13B	TNFSF13B	TNF superfamily member 13b	Extracellular Space	cytokine		-0.716	RNPC3	RNPC3	RNA binding region (RNP1, RRM) containing 3	Nucleus	other		-0.971	KCNT1	KCNT1	potassium sodium-activated channel subfamily T member 1	Plasma Membrane	ion channel
	-0.724	SETD7	SETD7	SET domain containing 7, histone lysine methyltransferase	Nucleus	enzyme		0.587	TNFSF8	TNFSF8	TNF superfamily member 8	Plasma Membrane	cytokine		0.488	ROM1	ROM1	retinal outer segment membrane protein 1	Plasma Membrane	other		-0.411	KCTD13	KCTD13	potassium channel tetramerization domain containing 13	Nucleus	ion channel
	-0.292	SFI1	SFI1	SFI1 centrin binding protein	Cytoplasm	other		0.971	TNIP2	TNIP2	TNFAIP3 interacting protein 2	Cytoplasm	other		-1.369	ROPN1L	ROPN1L	rhophilin associated tail protein 1 like	Cytoplasm	kinase		0.544	KCTD17	KCTD17	potassium channel tetramerization domain containing 17	Cytoplasm	other
	-0.759	SFMBT1	SFMBT1	Scm like with four mbt domains 1	Nucleus	transcription regulator		-0.704	TOB1	TOB1	transducer of ERBB2, 1	Nucleus	transcription regulator		1.457	RPL22P24	RPL22P24	ribosomal protein L22 pseudogene 24	Other	other		-0.864	KCTD7	KCTD7	potassium channel tetramerization domain containing 7	Plasma Membrane	ion channel
	0.845	SFMBT2	SFMBT2	Scm like with four mbt domains 2	Nucleus	other		0.778	TOMM40L	TOMM40L	translocase of outer mitochondrial membrane 40 like	Cytoplasm	other		-1.62	RPL34P1	RPL34P1	ribosomal protein L34 pseudogene 1	Other	other		-0.383	KDM3A	KDM3A	lysine demethylase 3A	Nucleus	transcription regulator
	-0.526	SFXN1	SFXN1	sideroflexin 1	Cytoplasm	transporter		0.609	TP53BP2	TP53BP2	tumor protein p53 binding protein 2	Nucleus	other		-1.122	RPS3P6	RPS3P6	ribosomal protein S3 pseudogene 6	Other	other		-0.192	KDM5C	KDM5C	lysine demethylase 5C	Nucleus	enzyme
	-1.167	SFXN3	SFXN3	sideroflexin 3	Cytoplasm	transporter		0.617	TP53I11	TP53I11	tumor protein p53 inducible protein 11	Other	other		-0.835	RPS6KA2	RPS6KA2	ribosomal protein S6 kinase A2	Nucleus	kinase		-0.647	KDM5D	KDM5D	lysine demethylase 5D	Nucleus	enzyme
	0.798	SGCB	SGCB	sarcoglycan beta	Plasma Membrane	other		-0.436	TPCN1	TPCN1	two pore segment channel 1	Plasma Membrane	ion channel		0.516	RRBP1	RRBP1	ribosome binding protein 1	Cytoplasm	other		0.629	KDM6B	KDM6B	lysine demethylase 6B	Extracellular Space	enzyme
	1.247	SGK1	SGK1	serum/glucocorticoid regulated kinase 1	Cytoplasm	kinase		-0.879	TPM2	TPM2	tropomyosin 2	Extracellular Space	other		0.656	RRP12	RRP12	ribosomal RNA processing 12 homolog	Nucleus	other		1.257	KDSR	KDSR	3-ketodihydrosphingosine reductase	Plasma Membrane	enzyme
	-0.574	SGSH	SGSH	N-sulfoglucosamine sulfohydrolase	Cytoplasm	enzyme		0.294	TPM3	TPM3	tropomyosin 3	Cytoplasm	other		1.571	RSAD2	RSAD2	radical S-adenosyl methionine domain containing 2	Cytoplasm	enzyme		-0.323	KHDC4	KHDC4	KH domain containing 4, pre-mRNA splicing factor	Nucleus	other
	-0.478	SH3BGRL3	SH3BGRL3	SH3 domain binding glutamate rich protein like 3	Nucleus	other		0.504	TPM4	TPM4	tropomyosin 4	Cytoplasm	other		1.009	RTL5	RTL5	retrotransposon Gag like 5	Other	other		0.81	KIAA0040	KIAA0040	KIAA0040	Other	other
	0.772	SH3BP2	SH3BP2	SH3 domain binding protein 2	Cytoplasm	other		-0.762	TPP1	TPP1	tripeptidyl peptidase 1	Cytoplasm	peptidase		1.319	RTP5	RTP5	receptor transporter protein 5 (putative)	Other	other		0.436	KIAA0930	KIAA0930	KIAA0930	Other	other
	-0.59	SH3KBP1	SH3KBP1	SH3 domain containing kinase binding protein 1	Cytoplasm	other		-0.646	TPP2	TPP2	tripeptidyl peptidase 2	Cytoplasm	peptidase		0.487	RUNX1	RUNX1	RUNX family transcription factor 1	Nucleus	transcription regulator		-0.84	KIF11	KIF11	kinesin family member 11	Nucleus	other
	0.547	SHFL	SHFL	shiftless antiviral inhibitor of ribosomal frameshifting	Other	other		-0.464	TPT1-AS1	TPT1-AS1	TPT1 antisense RNA 1	Other	other		0.443	RUNX3	RUNX3	RUNX family transcription factor 3	Nucleus	transcription regulator		-0.797	KIF22	KIF22	kinesin family member 22	Nucleus	other
	-0.674	SHISA5	SHISA5	shisa family member 5	Nucleus	other		-0.616	TRABD2A	TRABD2A	TraB domain containing 2A	Plasma Membrane	peptidase		0.424	RUSC1-AS1	RUSC1-AS1	RUSC1 antisense RNA 1	Other	other		0.492	KIFAP3	KIFAP3	kinesin associated protein 3	Cytoplasm	other
	-0.75	SHISAL2A	SHISAL2A	shisa like 2A	Other	other		-0.795	TRAC	TRAC	T cell receptor alpha constant	Plasma Membrane	other		0.453	RYBP	RYBP	RING1 and YY1 binding protein	Nucleus	transcription regulator		-0.444	KIFC2	KIFC2	kinesin family member C2	Cytoplasm	other
	-0.837	SIGIRR	SIGIRR	single Ig and TIR domain containing	Plasma Membrane	transmembrane receptor		0.484	TRADD	TRADD	TNFRSF1A associated via death domain	Cytoplasm	other		-0.8	S100A4	S100A4	S100 calcium binding protein A4	Cytoplasm	other		-0.58	KIZ	KIZ	kizuna centrosomal protein	Cytoplasm	other
	-0.432	SIK3	SIK3	SIK family kinase 3	Cytoplasm	kinase		0.463	TRAF2	TRAF2	TNF receptor associated factor 2	Cytoplasm	enzyme		-0.546	S1PR4	S1PR4	sphingosine-1-phosphate receptor 4	Plasma Membrane	G-protein coupled receptor		-1.754	KIZ-AS1	KIZ-AS1	KIZ antisense RNA 1	Other	other
	0.465	SIPA1L1	SIPA1L1	signal induced proliferation associated 1 like 1	Cytoplasm	other		0.464	TRAF3	TRAF3	TNF receptor associated factor 3	Cytoplasm	enzyme		1.338	SAMD4A	SAMD4A	sterile alpha motif domain containing 4A	Cytoplasm	translation regulator		-0.282	KLC1	KLC1	kinesin light chain 1	Cytoplasm	other
	-0.566	SIT1	SIT1	signaling threshold regulating transmembrane adaptor 1	Plasma Membrane	other		-0.687	TRAF3IP3	TRAF3IP3	TRAF3 interacting protein 3	Cytoplasm	other		0.432	SAMD9	SAMD9	sterile alpha motif domain containing 9	Cytoplasm	other		0.64	KLC2	KLC2	kinesin light chain 2	Cytoplasm	other
	-0.771	SKAP1	SKAP1	src kinase associated phosphoprotein 1	Cytoplasm	kinase		1.689	TRAF4	TRAF4	TNF receptor associated factor 4	Cytoplasm	other		1.349	SAMD9L	SAMD9L	sterile alpha motif domain containing 9 like	Extracellular Space	other		0.991	KLF10	KLF10	KLF transcription factor 10	Nucleus	transcription regulator
	1.276	SKIL	SKIL	SKI like proto-oncogene	Nucleus	transcription regulator		1.029	TRAFD1	TRAFD1	TRAF-type zinc finger domain containing 1	Other	other		0.428	SAMSN1	SAMSN1	SAM domain, SH3 domain and nuclear localization signals 1	Other	other		-0.489	KLF12	KLF12	KLF transcription factor 12	Nucleus	transcription regulator
	-1.008	SLAMF6	SLAMF6	SLAM family member 6	Plasma Membrane	transmembrane receptor		-0.649	TRAM2	TRAM2	translocation associated membrane protein 2	Other	other		-0.65	BMT2	SAMTOR	S-adenosylmethionine sensor upstream of mTORC1	Cytoplasm	other		-0.842	KLF2	KLF2	KLF transcription factor 2	Nucleus	transcription regulator
	-0.682	SLC12A6	SLC12A6	solute carrier family 12 member 6	Plasma Membrane	transporter		-0.837	TRAV12-1	TRAV12-1	T cell receptor alpha variable 12-1	Other	other		-0.373	SARAF	SARAF	store-operated calcium entry associated regulatory factor	Cytoplasm	other		-0.738	KLF3	KLF3	KLF transcription factor 3	Nucleus	transcription regulator
	1.175	SLC1A4	SLC1A4	solute carrier family 1 member 4	Plasma Membrane	transporter		-1.041	TRAV8-2	TRAV8-2	T cell receptor alpha variable 8-2	Other	other		0.592	SAT1	SAT1	spermidine/spermine N1-acetyltransferase 1	Cytoplasm	enzyme		-1.492	KLF3-AS1	KLF3-AS1	KLF3 antisense RNA 1	Other	other
	0.49	SLC25A12	SLC25A12	solute carrier family 25 member 12	Cytoplasm	transporter		-0.979	TRAV8-6	TRAV8-6	T cell receptor alpha variable 8-6	Other	other		0.851	SATB1	SATB1	SATB homeobox 1	Nucleus	transcription regulator		0.389	KLF6	KLF6	KLF transcription factor 6	Nucleus	transcription regulator
	0.661	SLC25A20	SLC25A20	solute carrier family 25 member 20	Cytoplasm	transporter		1.439	TRIM21	TRIM21	tripartite motif containing 21	Nucleus	enzyme		-0.827	SBK1	SBK1	SH3 domain binding kinase 1	Other	kinase		-0.245	KLHDC2	KLHDC2	kelch domain containing 2	Cytoplasm	other
	0.505	SLC25A22	SLC25A22	solute carrier family 25 member 22	Cytoplasm	transporter		0.861	TRIM22	TRIM22	tripartite motif containing 22	Cytoplasm	transcription regulator		1.396	SBNO2	SBNO2	strawberry notch homolog 2	Other	transcription regulator		0.968	KLHDC7B	KLHDC7B	kelch domain containing 7B	Other	other
	0.393	SLC25A28	SLC25A28	solute carrier family 25 member 28	Cytoplasm	transporter		0.552	TRIM25	TRIM25	tripartite motif containing 25	Cytoplasm	enzyme		0.818	SC5D	SC5D	sterol-C5-desaturase	Cytoplasm	enzyme		-0.693	KLHL24	KLHL24	kelch like family member 24	Plasma Membrane	other
	-0.412	SLC25A37	SLC25A37	solute carrier family 25 member 37	Cytoplasm	transporter		0.421	TRIM69	TRIM69	tripartite motif containing 69	Nucleus	enzyme		0.531	SDF4	SDF4	stromal cell derived factor 4	Cytoplasm	other		-1.423	KLHL3	KLHL3	kelch like family member 3	Cytoplasm	other
	0.454	SLC25A44	SLC25A44	solute carrier family 25 member 44	Cytoplasm	transporter		-0.311	TRIM8	TRIM8	tripartite motif containing 8	Nucleus	enzyme		0.264	SDHA	SDHA	succinate dehydrogenase complex flavoprotein subunit A	Cytoplasm	enzyme		0.785	KLHL5	KLHL5	kelch like family member 5	Plasma Membrane	other
	0.664	SLC25A45	SLC25A45	solute carrier family 25 member 45	Cytoplasm	transporter		0.944	TRIP10	TRIP10	thyroid hormone receptor interactor 10	Cytoplasm	other		0.429	SEC11C	SEC11C	SEC11 homolog C, signal peptidase complex subunit	Cytoplasm	other		-1.268	KLRG1	KLRG1	killer cell lectin like receptor G1	Plasma Membrane	other
	-0.418	SLC26A6	SLC26A6	solute carrier family 26 member 6	Cytoplasm	transporter		-0.702	TSC22D3	TSC22D3	TSC22 domain family member 3	Nucleus	transcription regulator		0.461	SEC13	SEC13	SEC13 homolog, nuclear pore and COPII component	Cytoplasm	transporter		-0.663	KMT2C	KMT2C	lysine methyltransferase 2C	Nucleus	transcription regulator
	-0.401	SLC2A3	SLC2A3	solute carrier family 2 member 3	Plasma Membrane	transporter		0.663	TSPAN17	TSPAN17	tetraspanin 17	Other	enzyme		0.393	SEC16A	SEC16A	SEC16 homolog A, endoplasmic reticulum export factor	Cytoplasm	other		-0.577	KMT5C	KMT5C	lysine methyltransferase 5C	Nucleus	enzyme
	0.485	SLC35A2	SLC35A2	solute carrier family 35 member A2	Cytoplasm	enzyme		0.56	TTC27	TTC27	tetratricopeptide repeat domain 27	Other	other		2.025	SECTM1	SECTM1	secreted and transmembrane 1	Extracellular Space	cytokine		1.118	KPNA2	KPNA2	karyopherin subunit alpha 2	Nucleus	other
	0.348	SLC35A4	SLC35A4	solute carrier family 35 member A4	Cytoplasm	transporter		0.685	TTC7A	TTC7A	tetratricopeptide repeat domain 7A	Plasma Membrane	other		0.494	SELENOK	SELENOK	selenoprotein K	Cytoplasm	other		0.608	KRBA1	KRABD3	KRAB domain containing 3	Other	other
	-0.695	SLC35D2	SLC35D2	solute carrier family 35 member D2	Cytoplasm	transporter		1.695	TTC7B	TTC7B	tetratricopeptide repeat domain 7B	Other	other		0.577	SELENOS	SELENOS	selenoprotein S	Cytoplasm	other		-2.469	KRT1	KRT1	keratin 1	Cytoplasm	other
	-0.389	SLC35E1	SLC35E1	solute carrier family 35 member E1	Cytoplasm	other		-0.472	TTC9	TTC9	tetratricopeptide repeat domain 9	Extracellular Space	other		-0.519	SELPLG	SELPLG	selectin P ligand	Plasma Membrane	other		-1.514	KRT73	KRT73	keratin 73	Extracellular Space	other
	-0.313	SLC35E2B	SLC35E2B	solute carrier family 35 member E2B	Other	other		-1.258	TTYH2	TTYH2	tweety family member 2	Plasma Membrane	ion channel		-0.381	SEMA4D	SEMA4D	semaphorin 4D	Plasma Membrane	transmembrane receptor		0.676	KSR1	KSR1	kinase suppressor of ras 1	Cytoplasm	kinase
	-0.514	SLC35E3	SLC35E3	solute carrier family 35 member E3	Other	other		0.721	TUBA1B	TUBA1B	tubulin alpha 1b	Cytoplasm	enzyme		-0.998	SEMA6C	SEMA6C	semaphorin 6C	Plasma Membrane	other		-0.645	L3HYPDH	L3HYPDH	trans-L-3-hydroxyproline dehydratase	Other	enzyme
	0.473	SLC35F2	SLC35F2	solute carrier family 35 member F2	Other	other		0.587	TUBA1C	TUBA1C	tubulin alpha 1c	Cytoplasm	other		0.628	SEPTIN8	SEPTIN8	septin 8	Extracellular Space	other		0.495	L3MBTL3	L3MBTL3	L3MBTL histone methyl-lysine binding protein 3	Nucleus	other
	0.546	SLC37A1	SLC37A1	solute carrier family 37 member 1	Plasma Membrane	transporter		-0.319	TUBA4A	TUBA4A	tubulin alpha 4a	Cytoplasm	other		-0.574	SEPTIN9	SEPTIN9	septin 9	Cytoplasm	enzyme		1.375	LACC1	LACC1	laccase domain containing 1	Cytoplasm	enzyme
	1.193	SLC37A3	SLC37A3	solute carrier family 37 member 3	Cytoplasm	transporter		1.117	TUBB2A	TUBB2A	tubulin beta 2A class IIa	Cytoplasm	other		0.408	SERPINB1	SERPINB1	serpin family B member 1	Cytoplasm	other		0.951	LACTB	LACTB	lactamase beta	Cytoplasm	peptidase
	-0.404	SLC38A1	SLC38A1	solute carrier family 38 member 1	Plasma Membrane	transporter		0.49	TUBB4B	TUBB4B	tubulin beta 4B class IVb	Cytoplasm	other		0.549	SERPINB8	SERPINB8	serpin family B member 8	Cytoplasm	other		1.102	LAG3	LAG3	lymphocyte activating 3	Plasma Membrane	transmembrane receptor
	-0.349	SLC38A2	SLC38A2	solute carrier family 38 member 2	Plasma Membrane	transporter		0.667	TWF2	TWF2	twinfilin actin binding protein 2	Cytoplasm	kinase		0.92	SERTAD1	SERTAD1	SERTA domain containing 1	Nucleus	transcription regulator		-0.711	LAIR1	LAIR1	leukocyte associated immunoglobulin like receptor 1	Plasma Membrane	other
	-0.924	SLC43A1	SLC43A1	solute carrier family 43 member 1	Plasma Membrane	transporter		1.084	TXN	TXN	thioredoxin	Cytoplasm	enzyme		-0.819	SESN1	SESN1	sestrin 1	Nucleus	other		2.983	LAMP3	LAMP3	lysosomal associated membrane protein 3	Plasma Membrane	other
	-1.065	SLC4A7	SLC4A7	solute carrier family 4 member 7	Plasma Membrane	transporter		-0.964	TXNIP	TXNIP	thioredoxin interacting protein	Cytoplasm	other		-1.128	SESN3	SESN3	sestrin 3	Cytoplasm	other		0.624	LAMTOR5	LAMTOR5	late endosomal/lysosomal adaptor, MAPK and MTOR activator 5	Cytoplasm	other
	0.748	SLC51A	SLC51A	solute carrier family 51 member A	Plasma Membrane	transporter		2.285	TYMP	TYMP	thymidine phosphorylase	Cytoplasm	enzyme		-0.546	SFMBT1	SFMBT1	Scm like with four mbt domains 1	Nucleus	transcription regulator		0.843	LAMTOR5-AS1	LAMTOR5-AS1		Other	other
	0.478	SLC52A2	SLC52A2	solute carrier family 52 member 2	Plasma Membrane	transporter		0.287	UBA6	UBA6	ubiquitin like modifier activating enzyme 6	Cytoplasm	enzyme		1.37	SFMBT2	SFMBT2	Scm like with four mbt domains 2	Nucleus	other		0.831	LAP3	LAP3	leucine aminopeptidase 3	Cytoplasm	peptidase
	-0.752	SLC5A3	SLC5A3	solute carrier family 5 member 3	Plasma Membrane	transporter		-0.282	UBAC2	UBAC2	UBA domain containing 2	Cytoplasm	enzyme		0.293	SFPQ	SFPQ	splicing factor proline and glutamine rich	Nucleus	other		0.457	LAPTM4A	LAPTM4A	lysosomal protein transmembrane 4 alpha	Cytoplasm	other
	-0.591	SLC6A6	SLC6A6	solute carrier family 6 member 6	Plasma Membrane	transporter		0.752	UBALD2	UBALD2	UBA like domain containing 2	Other	other		-0.458	SFT2D3	SFT2D3	SFT2 domain containing 3	Other	other		1.346	LAPTM4B	LAPTM4B	lysosomal protein transmembrane 4 beta	Cytoplasm	other
	0.359	MFSD14A	SLC71A1	solute carrier family 71 member 1	Other	transporter		0.649	UBB	UBB	ubiquitin B	Cytoplasm	enzyme		-0.489	SFXN3	SFXN3	sideroflexin 3	Cytoplasm	transporter		0.56	LARP4	LARP4	La ribonucleoprotein 4	Cytoplasm	other
	1.079	SLC7A5	SLC7A5	solute carrier family 7 member 5	Plasma Membrane	transporter		0.473	UBC	UBC	ubiquitin C	Cytoplasm	enzyme		0.56	SGCB	SGCB	sarcoglycan beta	Plasma Membrane	other		0.329	LARS1	LARS1	leucyl-tRNA synthetase 1	Cytoplasm	enzyme
	-0.449	SLC7A6	SLC7A6	solute carrier family 7 member 6	Plasma Membrane	transporter		-0.319	UBE2H	UBE2H	ubiquitin conjugating enzyme E2 H	Cytoplasm	enzyme		1.323	SGK1	SGK1	serum/glucocorticoid regulated kinase 1	Cytoplasm	kinase		0.635	LARS2	LARS2	leucyl-tRNA synthetase 2, mitochondrial	Cytoplasm	enzyme
	-0.396	SLC7A6OS	SLC7A6OS	solute carrier family 7 member 6 opposite strand	Other	other		1.325	UBE2L6	UBE2L6	ubiquitin conjugating enzyme E2 L6	Cytoplasm	enzyme		0.426	SGPL1	SGPL1	sphingosine-1-phosphate lyase 1	Cytoplasm	enzyme		-0.991	LINC00672	LASP1NB	LASP1 neighbor	Other	other
	0.56	SLC9A3-AS1	SLC9A3-AS1	SLC9A3 antisense RNA 1	Other	other		-0.494	UBE2R2	UBE2R2	ubiquitin conjugating enzyme E2 R2	Cytoplasm	enzyme		-0.689	SGPP1	SGPP1	sphingosine-1-phosphate phosphatase 1	Cytoplasm	phosphatase		-0.565	LAT	LAT	linker for activation of T cells	Plasma Membrane	other
	0.51	SLC9A5	SLC9A5	solute carrier family 9 member A5	Plasma Membrane	transporter		0.32	UBE2Z	UBE2Z	ubiquitin conjugating enzyme E2 Z	Nucleus	enzyme		-0.411	SGSH	SGSH	N-sulfoglucosamine sulfohydrolase	Cytoplasm	enzyme		-0.671	LAX1	LAX1	lymphocyte transmembrane adaptor 1	Cytoplasm	other
	-0.663	SLCO3A1	SLCO3A1	solute carrier organic anion transporter family member 3A1	Plasma Membrane	transporter		-0.422	UBL3	UBL3	ubiquitin like 3	Cytoplasm	other		1.577	SH2D4A	SH2D4A	SH2 domain containing 4A	Cytoplasm	other		-0.618	LCOR	LCOR	ligand dependent nuclear receptor corepressor	Nucleus	transcription regulator
	1.439	SLCO4A1	SLCO4A1	solute carrier organic anion transporter family member 4A1	Plasma Membrane	transporter		-0.367	UBTF	UBTF	upstream binding transcription factor	Nucleus	transcription regulator		-0.376	SH3BGRL	SH3BGRL	SH3 domain binding glutamate rich protein like	Cytoplasm	other		0.757	LCP2	LCP2	lymphocyte cytosolic protein 2	Cytoplasm	other
	1.955	SLCO4A1-AS1	SLCO4A1-AS1	SLCO4A1 antisense RNA 1	Other	other		-0.899	UBXN11	UBXN11	UBX domain protein 11	Cytoplasm	other		-1.539	SH3BGRL2	SH3BGRL2	SH3 domain binding glutamate rich protein like 2	Nucleus	other		-0.259	LDB1	LDB1	LIM domain binding 1	Nucleus	transcription regulator
	-1.801	SLFN14	SLFN14	schlafen family member 14	Nucleus	enzyme		-0.631	UCP2	UCP2	uncoupling protein 2	Cytoplasm	transporter		-0.427	SH3BGRL3	SH3BGRL3	SH3 domain binding glutamate rich protein like 3	Nucleus	other		1.311	LDLR	LDLR	low density lipoprotein receptor	Plasma Membrane	transporter
	0.39	SLK	SLK	STE20 like kinase	Nucleus	kinase		-0.275	UFSP2	UFSP2	UFM1 specific peptidase 2	Cytoplasm	peptidase		-0.306	SH3KBP1	SH3KBP1	SH3 domain containing kinase binding protein 1	Cytoplasm	other		0.526	LDLRAD4	LDLRAD4	low density lipoprotein receptor class A domain containing 4	Cytoplasm	other
	-0.464	SMAD3	SMAD3	SMAD family member 3	Nucleus	transcription regulator		0.654	UNC119	UNC119	unc-119 lipid binding chaperone	Cytoplasm	other		-0.425	SH3YL1	SH3YL1	SH3 and SYLF domain containing 1	Plasma Membrane	other		-0.858	LDLRAP1	LDLRAP1	low density lipoprotein receptor adaptor protein 1	Cytoplasm	transporter
	-0.697	SMC4	SMC4	structural maintenance of chromosomes 4	Nucleus	transporter		-1.17	UPB1	UPB1	beta-ureidopropionase 1	Cytoplasm	enzyme		0.522	SHFL	SHFL	shiftless antiviral inhibitor of ribosomal frameshifting	Other	other		-0.872	LEAP2	LEAP2	liver enriched antimicrobial peptide 2	Extracellular Space	other
	1.638	SMTNL1	SMTNL1	smoothelin like 1	Cytoplasm	other		0.741	UPP1	UPP1	uridine phosphorylase 1	Cytoplasm	enzyme		-0.47	SHISA5	SHISA5	shisa family member 5	Nucleus	other		-0.555	LENG8	LENG8	leukocyte receptor cluster member 8	Other	other
	-0.448	SMYD2	SMYD2	SET and MYND domain containing 2	Cytoplasm	enzyme		0.504	USP11	USP11	ubiquitin specific peptidase 11	Nucleus	peptidase		-0.765	SHISAL2A	SHISAL2A	shisa like 2A	Other	other		-1.014	LENG8-AS1	LENG8-AS1	LENG8 antisense RNA 1	Other	other
	-0.68	SNAI3	SNAI3	snail family transcriptional repressor 3	Nucleus	transcription regulator		0.582	USP12	USP12	ubiquitin specific peptidase 12	Cytoplasm	peptidase		-0.533	SIGIRR	SIGIRR	single Ig and TIR domain containing	Plasma Membrane	transmembrane receptor		0.254	LETM1	LETM1	leucine zipper and EF-hand containing transmembrane protein 1	Cytoplasm	transporter
	-0.357	SNAPC3	SNAPC3	small nuclear RNA activating complex polypeptide 3	Nucleus	other		0.786	USP30-AS1	USP30-AS1	USP30 antisense RNA 1	Other	other		0.797	SIPA1L1	SIPA1L1	signal induced proliferation associated 1 like 1	Cytoplasm	other		-0.364	LETMD1	LETMD1	LETM1 domain containing 1	Plasma Membrane	other
	0.442	SNAPC4	SNAPC4	small nuclear RNA activating complex polypeptide 4	Nucleus	transcription regulator		0.439	USP35	USP35	ubiquitin specific peptidase 35	Other	other		-1.232	SIRPG	SIRPG	signal regulatory protein gamma	Plasma Membrane	other		1.375	LGALS17A	LGALS17A		Other	other
	0.483	SNAPC5	SNAPC5	small nuclear RNA activating complex polypeptide 5	Nucleus	transcription regulator		0.39	USP47	USP47	ubiquitin specific peptidase 47	Other	peptidase		-0.485	SIT1	SIT1	signaling threshold regulating transmembrane adaptor 1	Plasma Membrane	other		0.653	LGALS3BP	LGALS3BP	galectin 3 binding protein	Plasma Membrane	transmembrane receptor
	-0.613	SNED1	SNED1	sushi, nidogen and EGF like domains 1	Plasma Membrane	other		-0.529	VAMP1	VAMP1	vesicle associated membrane protein 1	Cytoplasm	transporter		-0.57	SKA2	SKA2	spindle and kinetochore associated complex subunit 2	Nucleus	other		1.388	LGALS9	LGALS9	galectin 9	Plasma Membrane	other
	0.958	SNX10	SNX10	sorting nexin 10	Cytoplasm	transporter		-0.465	VAMP2	VAMP2	vesicle associated membrane protein 2	Plasma Membrane	other		-0.525	SKAP1	SKAP1	src kinase associated phosphoprotein 1	Cytoplasm	kinase		1.035	LGMN	LGMN	legumain	Cytoplasm	peptidase
	-1.028	SNX33	SNX33	sorting nexin 33	Cytoplasm	other		0.503	VAV1	VAV1	vav guanine nucleotide exchange factor 1	Nucleus	transcription regulator		1.093	SKIL	SKIL	SKI like proto-oncogene	Nucleus	transcription regulator		-0.796	LHPP	LHPP	phospholysine phosphohistidine inorganic pyrophosphate phosphatase	Cytoplasm	phosphatase
	0.302	SNX6	SNX6	sorting nexin 6	Cytoplasm	other		0.393	VCP	VCP	valosin containing protein	Cytoplasm	enzyme		-0.527	SLC12A6	SLC12A6	solute carrier family 12 member 6	Plasma Membrane	transporter		1.53	LIF	LIF	LIF interleukin 6 family cytokine	Extracellular Space	cytokine
	0.49	SOAT1	SOAT1	sterol O-acyltransferase 1	Cytoplasm	enzyme		1.614	VDR	VDR	vitamin D receptor	Nucleus	transcription regulator		0.973	SLC16A3	SLC16A3	solute carrier family 16 member 3	Plasma Membrane	transporter		-0.747	LIG1	LIG1	DNA ligase 1	Nucleus	enzyme
	2.538	SOCS1	SOCS1	suppressor of cytokine signaling 1	Cytoplasm	other		-0.682	VEGFA	VEGFA	vascular endothelial growth factor A	Extracellular Space	growth factor		1.679	SLC1A4	SLC1A4	solute carrier family 1 member 4	Plasma Membrane	transporter		-0.963	LIME1	LIME1	Lck interacting transmembrane adaptor 1	Extracellular Space	other
	1.519	SOCS2	SOCS2	suppressor of cytokine signaling 2	Cytoplasm	other		-0.97	VIPR1	VIPR1	vasoactive intestinal peptide receptor 1	Plasma Membrane	G-protein coupled receptor		0.595	SLC25A20	SLC25A20	solute carrier family 25 member 20	Cytoplasm	transporter		1.462	LINC-PINT	LINC-PINT	long intergenic non-protein coding RNA, p53 induced transcript	Other	other
	1.759	SOCS3	SOCS3	suppressor of cytokine signaling 3	Cytoplasm	phosphatase		0.9	VMP1	VMP1	vacuole membrane protein 1	Cytoplasm	transporter		0.339	SLC25A22	SLC25A22	solute carrier family 25 member 22	Cytoplasm	transporter		-0.845	LINC00174	LINC00174	long intergenic non-protein coding RNA 174	Other	other
	1.034	SOD2	SOD2	superoxide dismutase 2	Cytoplasm	enzyme		-0.327	VPS26B	VPS26B	VPS26 retromer complex component B	Cytoplasm	transporter		-0.46	SLC25A25-AS1	SLC25A25-AS1		Other	other		1.283	LINC00239	LINC00239	long intergenic non-protein coding RNA 239	Other	other
	-1.241	SORBS3	SORBS3	sorbin and SH3 domain containing 3	Cytoplasm	other		-0.872	VSIR	VSIR	V-set immunoregulatory receptor	Plasma Membrane	other		0.588	SLC25A4	SLC25A4	solute carrier family 25 member 4	Cytoplasm	transporter		-0.795	LINC00243	LINC00243	long intergenic non-protein coding RNA 243	Other	other
	-1.023	SORL1	SORL1	sortilin related receptor 1	Cytoplasm	transporter		2.062	WARS1	WARS1	tryptophanyl-tRNA synthetase 1	Cytoplasm	enzyme		0.711	SLC25A43	SLC25A43	solute carrier family 25 member 43	Cytoplasm	transporter		-1.045	LINC00426	LINC00426	long intergenic non-protein coding RNA 426	Other	other
	1.045	SOS1	SOS1	SOS Ras/Rac guanine nucleotide exchange factor 1	Cytoplasm	other		-0.312	WASF2	WASF2	WASP family member 2	Plasma Membrane	other		0.383	SLC25A44	SLC25A44	solute carrier family 25 member 44	Cytoplasm	transporter		-0.954	LINC00528	LINC00528	long intergenic non-protein coding RNA 528	Other	other
	0.93	SOS1-IT1	SOS1-IT1	SOS1 intronic transcript 1	Other	other		0.526	WDFY1	WDFY1	WD repeat and FYVE domain containing 1	Cytoplasm	other		2.271	SLC27A2	SLC27A2	solute carrier family 27 member 2	Cytoplasm	transporter		-0.941	LINC00649	LINC00649	long intergenic non-protein coding RNA 649	Other	other
	0.635	SP100	SP100	SP100 nuclear antigen	Nucleus	transcription regulator		0.417	WDR11	WDR11	WD repeat domain 11	Cytoplasm	other		0.636	SLC27A4	SLC27A4	solute carrier family 27 member 4	Plasma Membrane	transporter		-0.921	LINC00869	LINC00869		Other	other
	1.082	SP110	SP110	SP110 nuclear body protein	Nucleus	other		-0.276	WDR26	WDR26	WD repeat domain 26	Cytoplasm	other		0.443	SLC35A2	SLC35A2	solute carrier family 35 member A2	Cytoplasm	enzyme		-1.202	LINC00892	LINC00892		Other	other
	0.423	SP140	SP140	SP140 nuclear body protein	Nucleus	other		-0.45	WDR81	WDR81	WD repeat domain 81	Plasma Membrane	other		0.539	SLC39A1	SLC39A1	solute carrier family 39 member 1	Plasma Membrane	transporter		-1.067	LINC00920	LINC00920	long intergenic non-protein coding RNA 920	Other	other
	0.434	SPATA21	SPATA21	spermatogenesis associated 21	Other	other		-1.27	WDR86-AS1	WDR86-AS1		Other	other		-0.53	SLC46A3	SLC46A3	solute carrier family 46 member 3	Cytoplasm	transporter		-0.683	LINC00926	LINC00926	long intergenic non-protein coding RNA 926	Other	other
	1.451	SPATS2L	SPATS2L	spermatogenesis associated serine rich 2 like	Nucleus	other		0.361	WSB2	WSB2	WD repeat and SOCS box containing 2	Cytoplasm	other		1.322	SLC4A10	SLC4A10	solute carrier family 4 member 10	Plasma Membrane	transporter		1.41	LINC00937	LINC00937	long intergenic non-protein coding RNA 937	Other	other
	1.412	SPHK1	SPHK1	sphingosine kinase 1	Cytoplasm	kinase		-0.297	WWP1	WWP1	WW domain containing E3 ubiquitin protein ligase 1	Cytoplasm	enzyme		-0.712	SLC5A3	SLC5A3	solute carrier family 5 member 3	Plasma Membrane	transporter		-0.998	LINC00957	LINC00957	long intergenic non-protein coding RNA 957	Other	other
	-0.498	SPN	SPN	sialophorin	Plasma Membrane	transmembrane receptor		1.592	XAF1	XAF1	XIAP associated factor 1	Nucleus	other		-0.491	SLC6A6	SLC6A6	solute carrier family 6 member 6	Plasma Membrane	transporter		-1.053	LINC00987	LINC00987	long intergenic non-protein coding RNA 987	Other	other
	0.879	SPPL2A	SPPL2A	signal peptide peptidase like 2A	Plasma Membrane	peptidase		0.564	XRN1	XRN1	5'-3' exoribonuclease 1	Cytoplasm	enzyme		0.391	MFSD10	SLC75A1	solute carrier family 75 member 1	Nucleus	transporter		-1.252	LINC01011	LINC01011	long intergenic non-protein coding RNA 1011	Other	other
	1.202	SPSB1	SPSB1	splA/ryanodine receptor domain and SOCS box containing 1	Cytoplasm	other		0.556	YARS1	YARS1	tyrosyl-tRNA synthetase 1	Cytoplasm	enzyme		0.491	SLC7A1	SLC7A1	solute carrier family 7 member 1	Plasma Membrane	transporter		-0.975	LINC01138	LINC01138	long intergenic non-protein coding RNA 1138	Other	other
	-0.406	SPTAN1	SPTAN1	spectrin alpha, non-erythrocytic 1	Plasma Membrane	other		0.413	YIF1A	YIF1A	Yip1 interacting factor homolog A, membrane trafficking protein	Cytoplasm	other		1.859	SLC7A5	SLC7A5	solute carrier family 7 member 5	Plasma Membrane	transporter		-0.87	LINC01145	LINC01145	long intergenic non-protein coding RNA 1145	Other	other
	-0.718	SPTBN1	SPTBN1	spectrin beta, non-erythrocytic 1	Plasma Membrane	other		0.43	YIPF5	YIPF5	Yip1 domain family member 5	Cytoplasm	other		0.394	SLC9A8	SLC9A8	solute carrier family 9 member A8	Cytoplasm	transporter		0.848	LINC01215	LINC01215	long intergenic non-protein coding RNA 1215	Other	other
	1.054	SQLE	SQLE	squalene epoxidase	Cytoplasm	enzyme		-0.438	YPEL2	YPEL2	yippee like 2	Nucleus	other		1.116	SLCO4A1	SLCO4A1	solute carrier organic anion transporter family member 4A1	Plasma Membrane	transporter		-1.896	LINC01259	LINC01259	long intergenic non-protein coding RNA 1259	Other	other
	1.069	SQOR	SQOR	sulfide quinone oxidoreductase	Cytoplasm	enzyme		-0.448	YPEL3	YPEL3	yippee like 3	Other	other		1.547	SLCO4A1-AS1	SLCO4A1-AS1	SLCO4A1 antisense RNA 1	Other	other		-0.718	LINC01278	LINC01278	long intergenic non-protein coding RNA 1278	Other	other
	0.714	SREBF1	SREBF1	sterol regulatory element binding transcription factor 1	Nucleus	transcription regulator		-0.797	YPEL4	YPEL4	yippee like 4	Nucleus	other		1.557	SLCO4C1	SLCO4C1	solute carrier organic anion transporter family member 4C1	Plasma Membrane	transporter		-1.089	LINC01355	LINC01355	long intergenic non-protein coding RNA 1355	Other	other
	-0.331	SREK1	SREK1	splicing regulatory glutamic acid and lysine rich protein 1	Nucleus	other		0.438	ZBED6CL	ZBED10P	zinc finger BED-type containing 10, pseudogene	Other	other		-1.648	SLFN14	SLFN14	schlafen family member 14	Nucleus	enzyme		-1.495	LINC01422	LINC01422	long intergenic non-protein coding RNA 1422	Other	other
	0.362	SRF	SRF	serum response factor	Nucleus	transcription regulator		1.777	ZBED2	ZBED2	zinc finger BED-type containing 2	Nucleus	transcription regulator		-1.476	SMAD1-AS1	SMAD1-AS1	SMAD1 antisense RNA 1	Other	other		-1.221	LINC01547	LINC01547	long intergenic non-protein coding RNA 1547	Cytoplasm	other
	-0.584	SRGAP2	SRGAP2	SLIT-ROBO Rho GTPase activating protein 2	Cytoplasm	other		-0.442	ZBTB25	ZBTB25	zinc finger and BTB domain containing 25	Nucleus	transcription regulator		0.368	SMIM12	SMIM12	small integral membrane protein 12	Cytoplasm	other		1.54	LINC01679	LINC01679	long intergenic non-protein coding RNA 1679	Other	other
	-0.62	SRGAP2C	SRGAP2C	SLIT-ROBO Rho GTPase activating protein 2C	Other	other		1.406	ZBTB32	ZBTB32	zinc finger and BTB domain containing 32	Nucleus	transcription regulator		0.549	SMIM3	SMIM3	small integral membrane protein 3	Other	ion channel		1.645	LINC01694	LINC01694		Other	other
	-0.513	SRGN	SRGN	serglycin	Cytoplasm	other		-0.355	ZBTB44	ZBTB44	zinc finger and BTB domain containing 44	Other	other		1.37	SMOX	SMOX	spermine oxidase	Nucleus	enzyme		-1.421	LINC01730	LINC01730		Other	other
	-0.455	SRRM1	SRRM1	serine and arginine repetitive matrix 1	Nucleus	other		0.707	ZC3H12A	ZC3H12A	zinc finger CCCH-type containing 12A	Cytoplasm	enzyme		0.822	SMTNL1	SMTNL1	smoothelin like 1	Cytoplasm	other		-1.027	LINC01772	LINC01772	long intergenic non-protein coding RNA 1772	Other	other
	-0.348	SRSF11	SRSF11	serine and arginine rich splicing factor 11	Nucleus	other		0.669	ZC3H3	ZC3H3	zinc finger CCCH-type containing 3	Nucleus	other		-0.336	SNAPC3	SNAPC3	small nuclear RNA activating complex polypeptide 3	Nucleus	other		-1.493	LINC01933	LINC01933	long intergenic non-protein coding RNA 1933	Other	other
	0.33	SRSF2	SRSF2	serine and arginine rich splicing factor 2	Nucleus	transcription regulator		0.359	ZC3H4	ZC3H4	zinc finger CCCH-type containing 4	Nucleus	transcription regulator		0.525	SNAPC4	SNAPC4	small nuclear RNA activating complex polypeptide 4	Nucleus	transcription regulator		2.013	LINC02073	LINC02073	long intergenic non-protein coding RNA 2073	Other	other
	0.448	SS18	SS18	SS18 subunit of BAF chromatin remodeling complex	Nucleus	transcription regulator		-0.489	ZC3H6	ZC3H6	zinc finger CCCH-type containing 6	Nucleus	transcription regulator		0.675	SNHG15	SNHG15	small nucleolar RNA host gene 15	Other	other		1.053	LINC02320	LINC02320	long intergenic non-protein coding RNA 2320	Other	other
	-0.458	SS18L1	SS18L1	SS18L1 subunit of BAF chromatin remodeling complex	Nucleus	transcription regulator		0.547	ZC3H7B	ZC3H7B	zinc finger CCCH-type containing 7B	Nucleus	other		0.845	SNHG16	SNHG16	small nucleolar RNA host gene 16	Other	other		-1.135	LINC02352	LINC02352		Other	other
	0.468	SSBP4	SSBP4	single stranded DNA binding protein 4	Nucleus	transcription regulator		0.417	ZDHHC16	ZDHHC16	zDHHC palmitoyltransferase 16	Cytoplasm	enzyme		-0.384	SNHG32	SNHG32	small nucleolar RNA host gene 32	Other	other		-0.556	LINC02361	LINC02361		Other	other
	0.59	ST3GAL5	ST3GAL5	ST3 beta-galactoside alpha-2,3-sialyltransferase 5	Cytoplasm	enzyme		0.695	ZDHHC18	ZDHHC18	zDHHC palmitoyltransferase 18	Cytoplasm	enzyme		0.454	SNRPB	SNRPB	small nuclear ribonucleoprotein polypeptides B and B1	Nucleus	other		-1.161	LINC002481	LINC02481	long intergenic non-protein coding RNA 2481	Other	other
	-0.426	ST6GAL1	ST6GAL1	ST6 beta-galactoside alpha-2,6-sialyltransferase 1	Cytoplasm	enzyme		0.928	ZFP36	ZFP36	ZFP36 ring finger protein	Nucleus	transcription regulator		0.537	SNRPB2	SNRPB2	small nuclear ribonucleoprotein polypeptide B2	Nucleus	other		1.558	LINC02605	LINC02605		Other	other
	0.358	STAM2	STAM2	signal transducing adaptor molecule 2	Cytoplasm	other		-0.439	ZFP36L2	ZFP36L2	ZFP36 ring finger protein like 2	Nucleus	transcription regulator		0.907	SNRPGP10	SNRPGP10	small nuclear ribonucleoprotein polypeptide G pseudogene 10	Other	other		-0.945	LINC02611	LINC02611	long intergenic non-protein coding RNA 2611	Other	other
	-0.359	STAMBP	STAMBP	STAM binding protein	Nucleus	enzyme		-0.964	ZFYVE9	ZFYVE9	zinc finger FYVE-type containing 9	Cytoplasm	peptidase		0.828	SNRPGP2	SNRPGP2	small nuclear ribonucleoprotein polypeptide G pseudogene 2	Other	other		-0.844	LINGO3	LINGO3	leucine rich repeat and Ig domain containing 3	Other	other
	0.773	STARD10	STARD10	StAR related lipid transfer domain containing 10	Cytoplasm	other		0.609	ZMIZ2	ZMIZ2	zinc finger MIZ-type containing 2	Nucleus	transcription regulator		-0.546	SNTB2	SNTB2	syntrophin beta 2	Plasma Membrane	other		-0.463	LITAF	LITAF	lipopolysaccharide induced TNF factor	Nucleus	transcription regulator
	-0.579	STARD5	STARD5	StAR related lipid transfer domain containing 5	Cytoplasm	transporter		-0.296	ZMYM2	ZMYM2	zinc finger MYM-type containing 2	Nucleus	transcription regulator		0.963	SNX10	SNX10	sorting nexin 10	Cytoplasm	transporter		-0.567	LLGL2	LLGL2	LLGL scribble cell polarity complex component 2	Cytoplasm	other
	3.715	STAT1	STAT1	signal transducer and activator of transcription 1	Nucleus	transcription regulator		-0.366	ZMYM3	ZMYM3	zinc finger MYM-type containing 3	Nucleus	other		0.408	SNX22	SNX22	sorting nexin 22	Other	transporter		0.41	LMAN1	LMAN1	lectin, mannose binding 1	Cytoplasm	other
	0.896	STAT2	STAT2	signal transducer and activator of transcription 2	Nucleus	transcription regulator		1.196	ZNF267	ZNF267	zinc finger protein 267	Nucleus	other		-0.61	SNX30	SNX30	sorting nexin family member 30	Cytoplasm	other		-0.632	LMBRD2	LMBRD2	LMBR1 domain containing 2	Other	other
	0.545	STAT3	STAT3	signal transducer and activator of transcription 3	Nucleus	transcription regulator		0.816	ZNF282	ZNF282	zinc finger protein 282	Nucleus	transcription regulator		0.622	SNX9	SNX9	sorting nexin 9	Cytoplasm	transporter		-0.618	LMF1	LMF1	lipase maturation factor 1	Cytoplasm	other
	0.668	STAT5A	STAT5A	signal transducer and activator of transcription 5A	Nucleus	transcription regulator		-0.395	ZNF318	ZNF318	zinc finger protein 318	Nucleus	other		0.9	SOCS1	SOCS1	suppressor of cytokine signaling 1	Cytoplasm	other		1.287	LMNB1	LMNB1	lamin B1	Nucleus	other
	-0.237	STAT5B	STAT5B	signal transducer and activator of transcription 5B	Nucleus	transcription regulator		-0.461	ZNF44	ZNF44	zinc finger protein 44	Nucleus	transcription regulator		1.119	SOCS2	SOCS2	suppressor of cytokine signaling 2	Cytoplasm	other		0.659	LMNB2	LMNB2	lamin B2	Nucleus	other
	-0.392	STIM1	STIM1	stromal interaction molecule 1	Plasma Membrane	ion channel		0.48	ZNF513	ZNF513	zinc finger protein 513	Nucleus	transcription regulator		1.82	SOCS3	SOCS3	suppressor of cytokine signaling 3	Cytoplasm	phosphatase		-0.721	LMNTD2	LMNTD2	lamin tail domain containing 2	Other	other
	0.645	STIP1	STIP1	stress induced phosphoprotein 1	Cytoplasm	other		-1.663	ZNF704	ZNF704	zinc finger protein 704	Nucleus	other		-1.107	SORL1	SORL1	sortilin related receptor 1	Cytoplasm	transporter		-0.635	LMNTD2-AS1	LMNTD2-AS1		Other	other
	-0.368	STK10	STK10	serine/threonine kinase 10	Cytoplasm	kinase		-0.332	ZNF740	ZNF740	zinc finger protein 740	Nucleus	transcription regulator		0.999	SOS1	SOS1	SOS Ras/Rac guanine nucleotide exchange factor 1	Cytoplasm	other		-0.907	LMTK3	LMTK3	lemur tyrosine kinase 3	Other	kinase
	0.451	STK17A	STK17A	serine/threonine kinase 17a	Nucleus	kinase		-0.674	ZNF815P	ZNF815P	zinc finger protein 815, pseudogene	Other	other		1.258	SOS1-IT1	SOS1-IT1	SOS1 intronic transcript 1	Other	other		-0.561	LNPK	LNPK	lunapark, ER junction formation factor	Cytoplasm	other
	1.198	STK3	STK3	serine/threonine kinase 3	Cytoplasm	kinase		-0.752	ZNF831	ZNF831	zinc finger protein 831	Other	other		0.338	SP100	SP100	SP100 nuclear antigen	Nucleus	transcription regulator		1.055	LOC100131635	LOC100131635	hCG1645011-like	Other	other
	-0.731	STK38	STK38	serine/threonine kinase 38	Nucleus	kinase		-0.324	ZNF862	ZNF862	zinc finger protein 862	Other	other		0.449	SP110	SP110	SP110 nuclear body protein	Nucleus	other		1.801	LOC100288175	LOC100288175		Other	other
	-0.427	STK4	STK4	serine/threonine kinase 4	Cytoplasm	kinase		1.122	ZNRF1	ZNRF1	zinc and ring finger 1	Cytoplasm	enzyme		0.877	SPAG4	SPAG4	sperm associated antigen 4	Cytoplasm	other		1.48	LOC101928663	LOC101928663	uncharacterized LOC101928663	Other	other
	-0.59	STMN3	STMN3	stathmin 3	Nucleus	other		-0.337	ZSCAN25	ZSCAN25	zinc finger and SCAN domain containing 25	Other	other		1.733	SPHK1	SPHK1	sphingosine kinase 1	Cytoplasm	kinase		-0.496	LOC101929240	LOC101929240		Other	other
	0.506	STN1	STN1	STN1 subunit of CST complex	Nucleus	other		-0.404	ZYX	ZYX	zyxin	Plasma Membrane	other		-0.453	SPN	SPN	sialophorin	Plasma Membrane	transmembrane receptor		-1.011	LOC101929698	LOC101929698	uncharacterized LOC101929698	Other	other
	1.229	STRIP2	STRIP2	striatin interacting protein 2	Cytoplasm	other									-1.198	SPNS3	SPNS3	SPNS lysolipid transporter 3, sphingosine-1-phosphate (putative)	Other	other		-1.383	LOC101929719	LOC101929719		Other	other
	1.406	STX11	STX11	syntaxin 11	Plasma Membrane	transporter									-0.998	SPON1	SPON1	spondin 1	Extracellular Space	other		-1.404	LOC105372321	LOC105372321		Other	other
	0.435	STX12	STX12	syntaxin 12	Cytoplasm	other									0.855	SPPL2A	SPPL2A	signal peptide peptidase like 2A	Plasma Membrane	peptidase		-1.969	LOC107985033	LOC107985033		Other	other
	-0.883	STXBP1	STXBP1	syntaxin binding protein 1	Cytoplasm	transporter									-0.528	SPTAN1	SPTAN1	spectrin alpha, non-erythrocytic 1	Plasma Membrane	other		-0.912	LOC107985075	LOC107985075	uncharacterized LOC107985075	Other	other
	-1.082	SUN1	SUN1	Sad1 and UNC84 domain containing 1	Nucleus	other									0.485	SPTY2D1	SPTY2D1	SPT2 chromatin protein domain containing 1	Nucleus	other		0.563	LOC154761	LOC154761		Other	other
	-0.613	SUN2	SUN2	Sad1 and UNC84 domain containing 2	Nucleus	other									0.809	SQLE	SQLE	squalene epoxidase	Cytoplasm	enzyme		-0.798	LOC155060	LOC155060	AI894139 pseudogene	Other	other
	-0.751	SV2A	SV2A	synaptic vesicle glycoprotein 2A	Cytoplasm	other									0.701	SQOR	SQOR	sulfide quinone oxidoreductase	Cytoplasm	enzyme		-0.866	LOC285638	LOC285638	uncharacterized LOC285638	Other	other
	-0.776	SWAP70	SWAP70	switching B cell complex subunit SWAP70	Cytoplasm	other									0.945	SREBF1	SREBF1	sterol regulatory element binding transcription factor 1	Nucleus	transcription regulator		-1.463	LOC651337	LOC651337	uncharacterized LOC651337	Other	other
	-0.415	SYNE3	SYNE3	spectrin repeat containing nuclear envelope family member 3	Nucleus	other									0.326	SREBF2	SREBF2	sterol regulatory element binding transcription factor 2	Nucleus	transcription regulator		-0.33	LONP2	LONP2	lon peptidase 2, peroxisomal	Cytoplasm	peptidase
	-0.643	SYNGAP1	SYNGAP1	synaptic Ras GTPase activating protein 1	Plasma Membrane	other									0.428	SRF	SRF	serum response factor	Nucleus	transcription regulator		0.756	LOXL3	LOXL3	lysyl oxidase like 3	Extracellular Space	enzyme
	0.892	SYNGR2	SYNGR2	synaptogyrin 2	Cytoplasm	other									0.289	SRPRA	SRPRA	SRP receptor subunit alpha	Cytoplasm	other		2.503	LPAL2	LPAL2	lipoprotein(a) like 2 (pseudogene)	Other	other
	1.544	SYNGR3	SYNGR3	synaptogyrin 3	Plasma Membrane	other									-0.36	SRRM1	SRRM1	serine and arginine repetitive matrix 1	Nucleus	other		0.526	LPCAT3	LPCAT3	lysophosphatidylcholine acyltransferase 3	Plasma Membrane	enzyme
	-0.47	SYNJ1	SYNJ1	synaptojanin 1	Cytoplasm	phosphatase									0.299	SRRT	SRRT	serrate, RNA effector molecule	Nucleus	other		-0.544	LPCAT4	LPCAT4	lysophosphatidylcholine acyltransferase 4	Cytoplasm	enzyme
	0.361	SYNJ2BP	SYNJ2BP	synaptojanin 2 binding protein	Cytoplasm	other									0.407	SRSF2	SRSF2	serine and arginine rich splicing factor 2	Nucleus	transcription regulator		0.481	LPXN	LPXN	leupaxin	Cytoplasm	transcription regulator
	-0.815	SYTL1	SYTL1	synaptotagmin like 1	Cytoplasm	enzyme									0.415	SRSF7	SRSF7	serine and arginine rich splicing factor 7	Nucleus	other		-0.718	LRATD2	LRATD2	LRAT domain containing 2	Plasma Membrane	other
	0.47	SZRD1	SZRD1	SUZ RNA binding domain containing 1	Other	other									-0.426	SRSF8	SRSF8	serine and arginine rich splicing factor 8	Nucleus	other		-0.672	LRCH4	LRCH4	leucine rich repeats and calponin homology domain containing 4	Cytoplasm	transcription regulator
	0.405	TAB2	TAB2	TGF-beta activated kinase 1 (MAP3K7) binding protein 2	Cytoplasm	other									0.343	SS18	SS18	SS18 subunit of BAF chromatin remodeling complex	Nucleus	transcription regulator		-0.733	LRFN1	LRFN1	leucine rich repeat and fibronectin type III domain containing 1	Nucleus	other
	1.759	TAF4B	TAF4B	TATA-box binding protein associated factor 4b	Nucleus	transcription regulator									-0.971	ST13P3	ST13P3	ST13, Hsp70 interacting protein pseudogene 3	Other	other		1.869	LRG1	LRG1	leucine rich alpha-2-glycoprotein 1	Extracellular Space	other
	-0.254	TAF6	TAF6	TATA-box binding protein associated factor 6	Nucleus	transcription regulator									-0.351	ST6GAL1	ST6GAL1	ST6 beta-galactoside alpha-2,6-sialyltransferase 1	Cytoplasm	enzyme		-1.087	LRP1	LRP1	LDL receptor related protein 1	Plasma Membrane	transmembrane receptor
	0.412	TAF8	TAF8	TATA-box binding protein associated factor 8	Nucleus	other									0.966	ST6GALNAC2	ST6GALNAC2	ST6 N-acetylgalactosaminide alpha-2,6-sialyltransferase 2	Cytoplasm	enzyme		1.734	LRP4	LRP4	LDL receptor related protein 4	Extracellular Space	other
	0.719	TANK	TANK	TRAF family member associated NFKB activator	Cytoplasm	other									1.009	STARD10	STARD10	StAR related lipid transfer domain containing 10	Cytoplasm	other		0.527	LRP8	LRP8	LDL receptor related protein 8	Plasma Membrane	transmembrane receptor
	1.449	TAP1	TAP1	transporter 1, ATP binding cassette subfamily B member	Cytoplasm	transporter									0.615	STARD3	STARD3	StAR related lipid transfer domain containing 3	Cytoplasm	transporter		-0.437	LRRC14	LRRC14	leucine rich repeat containing 14	Cytoplasm	other
	1.339	TAP2	TAP2	transporter 2, ATP binding cassette subfamily B member	Cytoplasm	transporter									-0.4	STARD5	STARD5	StAR related lipid transfer domain containing 5	Cytoplasm	transporter		-0.519	LRRC24	LRRC24	leucine rich repeat containing 24	Other	other
	1.033	TAPBP	TAPBP	TAP binding protein	Cytoplasm	transporter									0.759	STARD7	STARD7	StAR related lipid transfer domain containing 7	Cytoplasm	other		2.34	LRRC32	LRRC32	leucine rich repeat containing 32	Plasma Membrane	other
	-0.4	TARS3	TARS3	threonyl-tRNA synthetase 3	Other	enzyme									2.507	STAT1	STAT1	signal transducer and activator of transcription 1	Nucleus	transcription regulator		-0.736	LRRC37A4P	LRRC37A4P	leucine rich repeat containing 37 member A4, pseudogene	Other	other
	0.486	TBC1D1	TBC1D1	TBC1 domain family member 1	Nucleus	other									0.606	STAT2	STAT2	signal transducer and activator of transcription 2	Nucleus	transcription regulator		-0.527	LRRC37B	LRRC37B	leucine rich repeat containing 37B	Cytoplasm	other
	-0.429	TBC1D10C	TBC1D10C	TBC1 domain family member 10C	Nucleus	other									0.824	STAT3	STAT3	signal transducer and activator of transcription 3	Nucleus	transcription regulator		0.494	LRRC42	LRRC42	leucine rich repeat containing 42	Other	other
	1.065	TBKBP1	TBKBP1	TBK1 binding protein 1	Other	other									0.625	STAT4	STAT4	signal transducer and activator of transcription 4	Nucleus	transcription regulator		-0.564	LRRC45	LRRC45	leucine rich repeat containing 45	Cytoplasm	other
	-0.659	TBL1X	TBL1X	transducin beta like 1 X-linked	Nucleus	transcription regulator									0.842	STAT5A	STAT5A	signal transducer and activator of transcription 5A	Nucleus	transcription regulator		0.84	LRRC59	LRRC59	leucine rich repeat containing 59	Cytoplasm	other
	1.304	TBX21	TBX21	T-box transcription factor 21	Nucleus	transcription regulator									0.89	TMEM173	STING1	stimulator of interferon response cGAMP interactor 1	Cytoplasm	ion channel		0.491	LRRC75A	LRRC75A	leucine rich repeat containing 75A	Other	other
	0.604	TCAF2	TCAF2	TRPM8 channel associated factor 2	Plasma Membrane	other									0.625	STIP1	STIP1	stress induced phosphoprotein 1	Cytoplasm	other		-0.698	LRRN2	LRRN2	leucine rich repeat neuronal 2	Plasma Membrane	other
	0.506	TCAF2P1	TCAF2P1	TRPM8 channel associated factor 2 pseudogene 1	Other	other									0.407	STK17A	STK17A	serine/threonine kinase 17a	Nucleus	kinase		0.401	LSG1	LSG1	large 60S subunit nuclear export GTPase 1	Cytoplasm	enzyme
	-0.251	TCHP	TCHP	trichoplein keratin filament binding	Cytoplasm	other									0.646	STK32C	STK32C	serine/threonine kinase 32C	Other	kinase		0.453	LSM2	LSM2	LSM2 homolog, U6 small nuclear RNA and mRNA degradation associated	Nucleus	other
	0.879	TDRD7	TDRD7	tudor domain containing 7	Cytoplasm	other									-0.689	STK38	STK38	serine/threonine kinase 38	Nucleus	kinase		-0.33	LSP1	LSP1	lymphocyte specific protein 1	Cytoplasm	other
	-0.416	TECPR1	TECPR1	tectonin beta-propeller repeat containing 1	Cytoplasm	other									-0.42	STK4	STK4	serine/threonine kinase 4	Cytoplasm	kinase		-0.33	LSS	LSS	lanosterol synthase	Cytoplasm	enzyme
	-0.511	TECR	TECR	trans-2,3-enoyl-CoA reductase	Plasma Membrane	enzyme									1.699	STRIP2	STRIP2	striatin interacting protein 2	Cytoplasm	other		2.519	LTA	LTA	lymphotoxin alpha	Extracellular Space	cytokine
	-0.772	TENM1	TENM1	teneurin transmembrane protein 1	Plasma Membrane	transmembrane receptor									1.505	STX11	STX11	syntaxin 11	Plasma Membrane	transporter		1.045	LTB	LTB	lymphotoxin beta	Extracellular Space	cytokine
	0.64	TENT5C	TENT5C	terminal nucleotidyltransferase 5C	Extracellular Space	enzyme									0.353	STX12	STX12	syntaxin 12	Cytoplasm	other		-0.822	LTB4R	LTB4R	leukotriene B4 receptor	Plasma Membrane	G-protein coupled receptor
	0.465	TESK2	TESK2	testis associated actin remodelling kinase 2	Nucleus	kinase									0.267	STX4	STX4	syntaxin 4	Plasma Membrane	transporter		-0.972	LTB4R2	LTB4R2	leukotriene B4 receptor 2	Plasma Membrane	G-protein coupled receptor
	-0.469	TFAP4	TFAP4	transcription factor AP-4	Nucleus	transcription regulator									-0.412	STYX	STYX	serine/threonine/tyrosine interacting protein	Cytoplasm	phosphatase		-0.502	LTBP3	LTBP3	latent transforming growth factor beta binding protein 3	Extracellular Space	other
	0.388	TFE3	TFE3	transcription factor binding to IGHM enhancer 3	Nucleus	transcription regulator									-0.723	SUN1	SUN1	Sad1 and UNC84 domain containing 1	Nucleus	other		-0.74	LTBP4	LTBP4	latent transforming growth factor beta binding protein 4	Extracellular Space	growth factor
	0.42	TFG	TFG	trafficking from ER to golgi regulator	Cytoplasm	other									0.557	SURF4	SURF4	surfeit 4	Cytoplasm	other		-1.274	LTK	LTK	leukocyte receptor tyrosine kinase	Plasma Membrane	kinase
	1.188	TGFA	TGFA	transforming growth factor alpha	Extracellular Space	growth factor									0.432	SUSD6	SUSD6	sushi domain containing 6	Other	other		-0.332	LUC7L	LUC7L	LUC7 like	Nucleus	other
	0.572	TGFB1	TGFB1	transforming growth factor beta 1	Extracellular Space	growth factor									0.599	SVIL-AS1	SVIL-AS1	SVIL antisense RNA 1	Other	other		-0.304	LUC7L2	LUC7L2	LUC7 like 2, pre-mRNA splicing factor	Nucleus	other
	0.474	TGIF2	TGIF2	TGFB induced factor homeobox 2	Nucleus	transcription regulator									0.962	SVIL2P	SVIL2P	supervillin family member 2, pseudogene	Other	other		-0.363	LUC7L3	LUC7L3	LUC7 like 3 pre-mRNA splicing factor	Nucleus	other
	0.408	TGS1	TGS1	trimethylguanosine synthase 1	Nucleus	enzyme									-0.348	SYNGAP1	SYNGAP1	synaptic Ras GTPase activating protein 1	Plasma Membrane	other		0.711	LUZP1	LUZP1	leucine zipper protein 1	Nucleus	other
	-0.281	THAP9-AS1	THAP9-AS1	THAP9 antisense RNA 1	Other	other									0.466	SYNGR2	SYNGR2	synaptogyrin 2	Cytoplasm	other		-1.488	LY9	LY9	lymphocyte antigen 9	Plasma Membrane	other
	-1.301	THBS4	THBS4	thrombospondin 4	Extracellular Space	other									1.068	SYNGR3	SYNGR3	synaptogyrin 3	Plasma Membrane	other		1.278	LY96	LY96	lymphocyte antigen 96	Plasma Membrane	transmembrane receptor
	-0.652	THEM4	THEM4	thioesterase superfamily member 4	Plasma Membrane	enzyme									-0.3	SYNRG	SYNRG	synergin gamma	Cytoplasm	other		-0.809	LYAR	LYAR	Ly1 antibody reactive	Plasma Membrane	other
	-0.789	THEMIS	THEMIS	thymocyte selection associated	Cytoplasm	other									-0.712	SYTL1	SYTL1	synaptotagmin like 1	Cytoplasm	enzyme		0.459	LYPLA1	LYPLA1	lysophospholipase 1	Cytoplasm	enzyme
	0.425	THOP1	THOP1	thimet oligopeptidase 1	Cytoplasm	peptidase									0.325	SZRD1	SZRD1	SUZ RNA binding domain containing 1	Other	other		0.406	LYPLA2	LYPLA2	lysophospholipase 2	Cytoplasm	enzyme
	-0.88	THRA	THRA	thyroid hormone receptor alpha	Nucleus	ligand-dependent nuclear receptor									0.272	TAF10	TAF10	TATA-box binding protein associated factor 10	Nucleus	transcription regulator		0.586	LYRM1	LYRM1	LYR motif containing 1	Cytoplasm	other
	-0.362	TIAL1	TIAL1	TIA1 cytotoxic granule associated RNA binding protein like 1	Nucleus	transcription regulator									1.955	TAF4B	TAF4B	TATA-box binding protein associated factor 4b	Nucleus	transcription regulator		0.946	LYRM4	LYRM4	LYR motif containing 4	Cytoplasm	other
	0.558	TICAM1	TICAM1	TIR domain containing adaptor molecule 1	Nucleus	other									-0.984	TAGAP	TAGAP	T cell activation RhoGTPase activating protein	Cytoplasm	other		-0.755	MACF1	MACF1	microtubule actin crosslinking factor 1	Cytoplasm	enzyme
	0.632	TIFA	TIFA	TRAF interacting protein with forkhead associated domain	Cytoplasm	other									0.65	TANK	TANK	TRAF family member associated NFKB activator	Cytoplasm	other		-0.803	MACROD1	MACROD1	mono-ADP ribosylhydrolase 1	Cytoplasm	enzyme
	0.637	TIMELESS	TIMELESS	timeless circadian regulator	Nucleus	other									1.053	TAP1	TAP1	transporter 1, ATP binding cassette subfamily B member	Cytoplasm	transporter		0.573	MAD2L2	MAD2L2	mitotic arrest deficient 2 like 2	Nucleus	enzyme
	0.88	TIMM10	TIMM10	translocase of inner mitochondrial membrane 10	Cytoplasm	transporter									0.966	TAP2	TAP2	transporter 2, ATP binding cassette subfamily B member	Cytoplasm	transporter		1.605	MAFF	MAFF	MAF bZIP transcription factor F	Nucleus	transcription regulator
	-1.253	TIMP1	TIMP1	TIMP metallopeptidase inhibitor 1	Extracellular Space	cytokine									0.793	TAPBP	TAPBP	TAP binding protein	Cytoplasm	transporter		0.911	MAFG	MAFG	MAF bZIP transcription factor G	Nucleus	transcription regulator
	0.56	TINF2	TINF2	TERF1 interacting nuclear factor 2	Nucleus	other									0.506	TARS1	TARS1	threonyl-tRNA synthetase 1	Nucleus	enzyme		0.327	MAGED2	MAGED2	MAGE family member D2	Plasma Membrane	other
	0.751	TIPARP	TIPARP	TCDD inducible poly(ADP-ribose) polymerase	Nucleus	enzyme									-0.344	TARS3	TARS3	threonyl-tRNA synthetase 3	Other	enzyme		0.767	MAGOHB	MAGOHB	mago homolog B, exon junction complex subunit	Nucleus	other
	-0.459	TLE4	TLE4	TLE family member 4, transcriptional corepressor	Nucleus	transcription regulator									-0.374	TBC1D10C	TBC1D10C	TBC1 domain family member 10C	Nucleus	other		0.516	MAGT1	MAGT1	magnesium transporter 1	Plasma Membrane	enzyme
	-0.348	TLE5	TLE5	TLE family member 5, transcriptional modulator	Nucleus	transcription regulator									0.352	TBCB	TBCB	tubulin folding cofactor B	Cytoplasm	other		0.678	MAK16	MAK16	MAK16 homolog	Nucleus	other
	1.092	TLR1	TLR1	toll like receptor 1	Plasma Membrane	transmembrane receptor									-0.423	TBCC	TBCC	tubulin folding cofactor C	Cytoplasm	enzyme		0.636	MALT1	MALT1	MALT1 paracaspase	Cytoplasm	peptidase
	-0.406	TM2D3	TM2D3	TM2 domain containing 3	Plasma Membrane	other									0.575	TCAF2	TCAF2	TRPM8 channel associated factor 2	Plasma Membrane	other		1.195	MAML3	MAML3	mastermind like transcriptional coactivator 3	Nucleus	transcription regulator
	0.348	TM9SF2	TM9SF2	transmembrane 9 superfamily member 2	Plasma Membrane	transporter									-1.059	TCEA3	TCEA3	transcription elongation factor A3	Nucleus	transcription regulator		1.076	MAMLD1	MAMLD1	mastermind like domain containing 1	Nucleus	other
	-0.914	TMBIM1	TMBIM1	transmembrane BAX inhibitor motif containing 1	Cytoplasm	other									-0.933	TCEAL1	TCEAL1	transcription elongation factor A like 1	Nucleus	transcription regulator		-0.437	MAN1B1	MAN1B1	mannosidase alpha class 1B member 1	Cytoplasm	enzyme
	-0.837	TMC6	TMC6	transmembrane channel like 6	Cytoplasm	transporter									-0.773	TCEAL8	TCEAL8	transcription elongation factor A like 8	Other	other		0.437	MAN2A2	MAN2A2	mannosidase alpha class 2A member 2	Cytoplasm	enzyme
	-0.973	TNRC6C-AS1	TMC6	transmembrane channel like 6	Cytoplasm	transporter									-0.906	TCF7	TCF7	transcription factor 7	Nucleus	transcription regulator		0.247	MAN2B1	MAN2B1	mannosidase alpha class 2B member 1	Cytoplasm	enzyme
	-1.276	TMC8	TMC8	transmembrane channel like 8	Cytoplasm	other									-0.227	TCHP	TCHP	trichoplein keratin filament binding	Cytoplasm	other		-0.559	MANBA	MANBA	mannosidase beta	Cytoplasm	enzyme
	0.469	TMCO4	TMCO4	transmembrane and coiled-coil domains 4	Other	other									-0.357	TDP1	TDP1	tyrosyl-DNA phosphodiesterase 1	Nucleus	enzyme		0.597	MANF	MANF	mesencephalic astrocyte derived neurotrophic factor	Extracellular Space	other
	-0.704	TMEM116	TMEM116	transmembrane protein 116	Cytoplasm	other									0.749	TDRD7	TDRD7	tudor domain containing 7	Cytoplasm	other		0.295	MAP2K1	MAP2K1	mitogen-activated protein kinase kinase 1	Cytoplasm	kinase
	0.515	TMEM120A	TMEM120A	transmembrane protein 120A	Plasma Membrane	ion channel									-0.298	TECPR1	TECPR1	tectonin beta-propeller repeat containing 1	Cytoplasm	other		-0.376	MAP2K2	MAP2K2	mitogen-activated protein kinase kinase 2	Cytoplasm	kinase
	0.682	TMEM126B	TMEM126B	transmembrane protein 126B	Cytoplasm	other									-0.437	TECR	TECR	trans-2,3-enoyl-CoA reductase	Plasma Membrane	enzyme		0.401	MAP2K3	MAP2K3	mitogen-activated protein kinase kinase 3	Cytoplasm	kinase
	1.559	TMEM140	TMEM140	transmembrane protein 140	Other	other									-0.469	TECRP1	TECRP1	trans-2,3-enoyl-CoA reductase pseudogene 1	Other	other		-1.163	MAP2K6	MAP2K6	mitogen-activated protein kinase kinase 6	Cytoplasm	kinase
	-0.705	TMEM154	TMEM154	transmembrane protein 154	Other	other									-0.758	TEF	TEF	TEF transcription factor, PAR bZIP family member	Nucleus	transcription regulator		-0.303	MAP3K12	MAP3K12	mitogen-activated protein kinase kinase kinase 12	Cytoplasm	kinase
	0.331	TMEM179B	TMEM179B	transmembrane protein 179B	Nucleus	other									0.678	TENT5C	TENT5C	terminal nucleotidyltransferase 5C	Extracellular Space	enzyme		1.203	MAP3K20	MAP3K20	mitogen-activated protein kinase kinase kinase 20	Cytoplasm	kinase
	1.623	TMEM200A	TMEM200A	transmembrane protein 200A	Other	other									-0.304	TERF2IP	TERF2IP	TERF2 interacting protein	Nucleus	other		1.817	MAP3K8	MAP3K8	mitogen-activated protein kinase kinase kinase 8	Cytoplasm	kinase
	-0.52	TMEM200B	TMEM200B	transmembrane protein 200B	Other	other									-0.395	TES	TES	testin LIM domain protein	Plasma Membrane	other		0.298	MAP4	MAP4	microtubule associated protein 4	Cytoplasm	other
	-0.588	TMEM204	TMEM204	transmembrane protein 204	Plasma Membrane	other									0.914	TESC	TESC	tescalcin	Cytoplasm	other		-0.296	MAP4K1	MAP4K1	mitogen-activated protein kinase kinase kinase kinase 1	Cytoplasm	kinase
	-0.617	TMEM245	TMEM245	transmembrane protein 245	Other	other									-0.696	TESMIN	TESMIN	testis expressed metallothionein like protein	Cytoplasm	other		2.219	MAPK11	MAPK11	mitogen-activated protein kinase 11	Cytoplasm	kinase
	-0.371	TMEM41B	TMEM41B	transmembrane protein 41B	Cytoplasm	transporter									-0.994	TFAP4	TFAP4	transcription factor AP-4	Nucleus	transcription regulator		0.308	MAPK1IP1L	MAPK1IP1L	mitogen-activated protein kinase 1 interacting protein 1 like	Nucleus	other
	-1.159	TMEM45B	TMEM45B	transmembrane protein 45B	Extracellular Space	other									0.268	TFE3	TFE3	transcription factor binding to IGHM enhancer 3	Nucleus	transcription regulator		-0.373	MAPK8IP3	MAPK8IP3	mitogen-activated protein kinase 8 interacting protein 3	Cytoplasm	other
	-0.68	TMEM63A	TMEM63A	transmembrane protein 63A	Plasma Membrane	ion channel									0.291	TFG	TFG	trafficking from ER to golgi regulator	Cytoplasm	other		0.251	MAPKAP1	MAPKAP1	MAPK associated protein 1	Cytoplasm	other
	-0.654	TMEM71	TMEM71	transmembrane protein 71	Cytoplasm	other									0.568	TGIF1	TGIF1	TGFB induced factor homeobox 1	Nucleus	transcription regulator		0.517	MAPRE1	MAPRE1	microtubule associated protein RP/EB family member 1	Cytoplasm	other
	-0.804	TNFAIP8L2	TNFAIP8L2	TNF alpha induced protein 8 like 2	Cytoplasm	other									0.667	THAP2	THAP2	THAP domain containing 2	Nucleus	transcription regulator		-0.438	MAPRE2	MAPRE2	microtubule associated protein RP/EB family member 2	Cytoplasm	other
	1.252	TNFRSF11A	TNFRSF11A	TNF receptor superfamily member 11a	Plasma Membrane	transmembrane receptor									-1.01	THAP9	THAP9	THAP domain containing 9	Other	enzyme		1.888	MARCHF3	MARCHF3	membrane associated ring-CH-type finger 3	Cytoplasm	other
	0.503	TNFRSF14	TNFRSF14	TNF receptor superfamily member 14	Plasma Membrane	transmembrane receptor									-1.003	THEM4	THEM4	thioesterase superfamily member 4	Plasma Membrane	enzyme		-0.315	MARCHF6	MARCHF6	membrane associated ring-CH-type finger 6	Cytoplasm	enzyme
	0.507	TNFRSF25	TNFRSF25	TNF receptor superfamily member 25	Plasma Membrane	transmembrane receptor									0.519	THOP1	THOP1	thimet oligopeptidase 1	Cytoplasm	peptidase		0.319	MARS1	MARS1	methionyl-tRNA synthetase 1	Cytoplasm	enzyme
	1.057	TNFSF10	TNFSF10	TNF superfamily member 10	Extracellular Space	cytokine									-0.838	THRA	THRA	thyroid hormone receptor alpha	Nucleus	ligand-dependent nuclear receptor		-0.901	MASP2	MASP2	MBL associated serine protease 2	Extracellular Space	peptidase
	2.047	TNFSF13B	TNFSF13B	TNF superfamily member 13b	Extracellular Space	cytokine									-0.621	TIAM2	TIAM2	TIAM Rac1 associated GEF 2	Cytoplasm	enzyme		-0.52	MAST3	MAST3	microtubule associated serine/threonine kinase 3	Cytoplasm	kinase
	0.61	TNIP2	TNIP2	TNFAIP3 interacting protein 2	Cytoplasm	other									0.454	TINF2	TINF2	TERF1 interacting nuclear factor 2	Nucleus	other		0.793	MAST4	MAST4	microtubule associated serine/threonine kinase family member 4	Other	kinase
	0.31	TNK2	TNK2	tyrosine kinase non receptor 2	Cytoplasm	kinase									-0.816	TJP3	TJP3	tight junction protein 3	Cytoplasm	other		0.202	MATR3	MATR3	matrin 3	Nucleus	other
	-0.789	TNNT3	TNNT3	troponin T3, fast skeletal type	Cytoplasm	other									0.377	TLE3	TLE3	TLE family member 3, transcriptional corepressor	Nucleus	transcription regulator		-0.37	MAZ	MAZ	MYC associated zinc finger protein	Nucleus	transcription regulator
	-0.762	TOB1	TOB1	transducer of ERBB2, 1	Nucleus	transcription regulator									-0.312	TLE4	TLE4	TLE family member 4, transcriptional corepressor	Nucleus	transcription regulator		1.647	MB21D2	MB21D2	Mab-21 domain containing 2	Other	other
	0.625	TOE1	TOE1	target of EGR1, exonuclease	Nucleus	enzyme									-0.385	TLE5	TLE5	TLE family member 5, transcriptional modulator	Nucleus	transcription regulator		-0.37	MBD6	MBD6	methyl-CpG binding domain protein 6	Nucleus	other
	-0.422	TOM1	TOM1	target of myb1 membrane trafficking protein	Cytoplasm	transporter									-0.423	TLK1	TLK1	tousled like kinase 1	Nucleus	kinase		-0.823	MBNL3	MBNL3	muscleblind like splicing regulator 3	Nucleus	other
	0.814	TOMM40L	TOMM40L	translocase of outer mitochondrial membrane 40 like	Cytoplasm	other									-0.602	TMC6	TMC6	transmembrane channel like 6	Cytoplasm	transporter		-0.408	MBOAT7	MBOAT7	membrane bound acylglycerophosphatidylinositol O-acyltransferase MBOAT7	Plasma Membrane	enzyme
	0.404	TOP1	TOP1	DNA topoisomerase I	Nucleus	enzyme									-0.622	TNRC6C-AS1	TMC6	transmembrane channel like 6	Cytoplasm	transporter		-0.528	MBTD1	MBTD1	mbt domain containing 1	Nucleus	other
[truncated: 1,505 more rows]

## Sheet: IPA - Pathways List - All  
© 2000-2026 QIAGEN. All rights reserved.
[truncated: 604 more rows]

[truncated: 2 more sheets: NanoString Raw Data, Deconvolution- GSE112104 ]
